# Supplementary material for: Chiral molecular imprinting-based SERS detection strategy for absolute enantiomeric discrimination
Source: Nat Commun. 2022 Sep 30;13:5757. doi: 10.1038/s41467-022-33448-w (PMC9525700; doi:10.1038/s41467-022-33448-w)
Supplement: Supplementary file 3 — Source Data [file 41467_2022_33448_MOESM3_ESM.xlsx]

## Sheet: Figure 2
400	1.50648	0.930105	0.983448	400	-0.0694897	0.0197416	-0.0654939	400	-0.97883	0.512553	1.60937	400	0.0332177	0.939214	0.221853	400	0.0951741	-0.628395	-0.105964	400	0.153757	0.72529	1.01524
399	-1.91668	-1.16188	-1.07791	399	-0.0174848	1.54708	0.293121	399	0.59803	-0.447205	0.284389	399	-0.911465	-1.2495	-0.839692	399	0.27776	0.466632	0.210967	399	-0.45187	0.849622	0.349316
398	-0.913923	-0.688155	-0.476387	398	-0.68717	-0.690688	0.270199	398	0.103793	-0.101128	-0.449082	398	-0.220762	0.0611537	-0.298796	398	-0.383949	-0.562981	0.214038	398	-0.25656	0.12268	-0.473464
397	-0.435561	-0.202759	0.0734334	397	-0.619951	-0.46667	0.119184	397	-0.159552	-0.169035	-0.537924	397	-0.0319642	0.449991	-0.27674	397	0.0250365	-0.459388	-0.254866	397	-0.361649	-0.172064	-0.251989
396	-0.549932	-0.349042	-0.235652	396	-0.655483	-0.393929	-0.0400645	396	0.037488	-0.290187	-0.362181	396	-0.117171	0.132846	-0.394284	396	-0.151067	-0.339197	-0.105059	396	-0.290068	-0.0429322	-0.525709
395	-0.424957	-0.0314343	-0.0744115	395	-0.67773	-0.29015	-0.108605	395	-0.0905931	-0.12328	0.0101479	395	0.136972	-0.0191103	-0.278236	395	-0.472091	-0.685523	0.149655	395	-0.311053	-0.191273	-0.942149
394	-0.44682	-0.0319945	0.209628	394	-0.227109	0.0410909	-0.0776238	394	0.179353	0.259531	0.290152	394	0.409264	0.0669937	-0.165129	394	-0.248048	-0.0855791	0.453269	394	-0.215215	0.167239	-0.618872
393	-0.291685	0.0535352	0.547044	393	-0.0827954	0.285557	-0.00855436	393	0.278134	0.359151	0.470171	393	0.342153	-0.156716	0.0466248	393	-0.0891246	0.231042	0.476809	393	0.105796	0.184121	-0.396977
392	-0.329145	0.171696	0.479929	392	0.0855922	0.365241	0.0518554	392	0.314156	0.732313	0.500036	392	0.161731	-0.320617	-0.0156306	392	0.104943	0.186185	0.707295	392	0.249933	0.36218	-0.308053
391	-0.687073	0.24654	0.353624	391	0.116284	0.378001	0.073348	391	0.242089	0.797642	0.623527	391	0.174106	-0.467246	0.229721	391	0.198889	0.226914	0.670592	391	0.238753	0.16073	-0.305759
390	-0.56368	0.184564	0.545642	390	0.180476	0.476116	0.0286627	390	0.252681	1.03871	0.638195	390	0.136186	-0.358226	0.312122	390	0.319235	0.243301	0.564943	390	0.239057	0.233651	-0.220229
389	-0.398578	0.113602	0.795254	389	0.300197	0.659842	-0.0605342	389	0.381732	0.94452	0.529734	389	0.12424	-0.247802	0.467538	389	0.366419	0.352251	0.70529	389	0.223	0.331863	0.0435374
388	-0.0781514	-0.0174311	0.873052	388	0.279145	0.757736	-0.125067	388	0.392993	0.85123	0.387853	388	0.178013	0.0710062	0.569704	388	0.425756	0.427621	0.634397	388	0.356979	0.51933	0.152976
387	0.0839076	0.00369883	0.697963	387	0.361678	0.648471	-0.0953668	387	0.442813	0.744904	0.263822	387	0.0700225	0.137301	0.561266	387	0.470114	0.41309	0.573051	387	0.530408	0.505577	0.146906
386	0.173088	-0.268457	0.300517	386	0.497863	0.652187	0.054734	386	0.358865	0.623169	0.16513	386	0.0859656	0.22659	0.561116	386	0.424976	0.331481	0.701394	386	0.517112	0.47302	0.142894
385	0.318766	-0.392324	0.163046	385	0.449725	0.577344	0.243325	385	0.368893	0.326697	0.0883602	385	0.038815	0.200014	0.509602	385	0.310084	0.322777	0.604592	385	0.588813	0.398975	0.211287
384	0.363083	-0.198875	0.0491249	384	0.371851	0.405777	0.351292	384	0.219146	0.351094	0.0864535	384	-0.0278567	0.147774	0.418367	384	0.378435	0.257544	0.492128	384	0.780314	0.376381	0.300036
383	0.211844	0.137622	-0.0223843	383	0.310868	0.297812	0.27623	383	0.197691	0.247303	0.124822	383	0.140617	0.330406	0.350898	383	0.370731	0.108432	0.316383	383	0.759793	0.245637	0.134731
382	0.533284	0.0873514	0.148327	382	0.251066	0.0804032	0.0429479	382	0.0799186	0.111692	0.197013	382	0.200499	0.407665	0.499025	382	0.313369	-0.140885	0.207067	382	0.578465	0.0666742	0.089181
381	0.331734	0.0977971	0.173407	381	0.277917	-0.0292272	-0.230121	381	0.0141844	-0.221134	0.276669	381	0.301337	0.358365	0.409293	381	0.180135	-0.219872	0.266191	381	0.453681	-0.124017	0.00647139
380	0.287971	0.0857206	0.102171	380	0.144498	-0.0332015	-0.455654	380	-0.163538	-0.384687	0.352664	380	0.387303	0.199924	0.457076	380	-0.0440956	-0.285282	0.0319701	380	0.411352	-0.233367	-0.197906
379	-0.0748533	0.0781377	-0.0611823	379	0.16003	-0.0857895	-0.608639	379	-0.166669	-0.191602	0.390238	379	0.388986	0.114801	0.568342	379	-0.0313354	-0.179871	0.00799904	379	0.19968	-0.169023	-0.0559368
378	0.0479594	0.275064	0.114731	378	-0.0359777	-0.146957	-0.671806	378	-0.0518664	-0.135322	0.390736	378	0.222051	0.0452545	0.336699	378	-0.0458339	-0.0261397	-0.0915443	378	-0.0972121	-0.098337	0.0690867
377	0.293109	0.301105	0.246826	377	-0.243902	-0.0648785	-0.687902	377	-0.102229	-0.426504	0.346455	377	0.102225	0.141357	0.209521	377	-0.163206	-0.0157241	-0.273988	377	-0.239753	-0.139738	0.117725
376	0.162357	0.135192	0.100526	376	-0.0126593	-0.0798823	-0.652245	376	-0.0795997	-0.507499	0.266223	376	0.107569	0.199181	0.256686	376	-0.191932	0.00964938	-0.236169	376	-0.300868	-0.147641	-0.0105786
375	0.00146644	-0.030777	-0.122059	375	-0.281832	-0.12109	-0.529685	375	-0.170379	-0.619348	0.165337	375	0.108523	0.13167	0.147662	375	-0.201765	-0.135336	-0.235698	375	-0.222113	-0.158416	-0.00484333
374	0.0296715	-0.101147	-0.246415	374	-0.166576	-0.142505	-0.34303	374	-0.263666	-0.703738	0.0634099	374	0.0542988	0.174786	0.0656796	374	-0.248219	-0.00781052	-0.293411	374	-0.324755	-0.258376	-0.11839
373	-0.212236	-0.348062	-0.225352	373	-0.00753252	-0.210792	-0.115114	373	-0.174546	-0.583456	-0.0187765	373	-0.0834949	0.103505	-0.0112117	373	-0.221304	-0.0130196	-0.202571	373	-0.443473	-0.44168	-0.213571
372	-0.428714	-0.531492	-0.164199	372	-0.11908	-0.262941	0.104593	372	-0.159376	-0.575613	-0.0427946	372	-0.0888661	0.0185833	-0.108598	372	-0.205707	0.0729603	-0.270959	372	-0.588577	-0.386599	-0.263963
371	-0.429237	-0.356379	-0.14616	371	0.0960938	-0.297331	0.225493	371	-0.0586002	-0.348789	-0.021482	371	-0.199211	0.0192273	-0.0811983	371	-0.127259	0.124761	-0.163865	371	-0.662671	-0.284979	-0.228514
370	-0.38337	-0.23364	-0.0321859	370	0.174984	-0.16278	0.175581	370	0.0821552	-0.0283212	0.00796198	370	-0.166858	-0.028138	0.0752622	370	-0.0162577	0.217624	-0.130125	370	-0.702551	-0.191254	-0.137709
369	-0.466917	-0.0311773	0.116609	369	0.347737	-0.148086	-0.0269748	369	0.181512	0.00987619	0.0507869	369	-0.158878	0.0871029	0.00813162	369	0.089261	0.396861	-0.1483	369	-0.671874	-0.0257525	0.0758938
368	-0.361179	-0.110994	0.293417	368	0.384953	-0.071687	-0.29618	368	0.329868	-0.00677628	0.0872735	368	0.0125054	0.12172	-0.027858	368	0.103018	0.403426	-0.260512	368	-0.652293	0.207948	0.0726392
367	-0.193532	-0.20511	0.231723	367	0.376515	-0.0442778	-0.443676	367	0.357014	-0.136272	0.107389	367	0.147148	0.154728	0.0564634	367	0.119927	0.329102	-0.0669993	367	-0.53571	0.0766916	-0.0306634
366	0.153649	-0.182749	0.38336	366	0.418641	0.00368991	-0.373662	366	0.366478	0.148144	0.155902	366	0.172596	0.268845	0.092688	366	0.142256	0.271006	0.141938	366	-0.335452	0.106445	-0.0340595
365	0.316246	-0.0611694	0.294875	365	0.298125	0.0841001	-0.0846502	365	0.381155	0.136689	0.195182	365	0.273806	0.317531	0.206755	365	0.134827	0.266091	-0.0486758	365	-0.180603	0.0369133	-0.0568728
364	0.225525	-0.00951389	-0.0285989	364	0.235008	0.0459122	0.246684	364	0.429668	0.101562	0.222837	364	0.397296	0.444487	0.296991	364	0.114892	0.216899	-0.149851	364	-0.041338	-0.00221403	-0.0146901
363	0.32105	-0.0965017	0.014047	363	0.207239	0.291365	0.399848	363	0.441381	0.154246	0.251609	363	0.371652	0.380885	0.422503	363	0.236737	0.153646	-0.123176	363	0.141045	-0.0670786	0.00766471
362	0.559908	-0.136427	0.059146	362	0.00813769	0.415722	0.305223	362	0.268605	0.252731	0.264808	362	0.144091	0.210146	0.195204	362	0.200886	0.188592	0.0649379	362	0.241818	-0.124175	0.177858
361	0.450533	-0.122116	0.0965577	361	0.103894	0.525895	0.0459608	361	0.238817	0.391645	0.276041	361	0.233489	0.0364846	0.226423	361	0.24293	0.104325	-0.0582948	361	0.39895	-0.127998	0.0955129
360	0.295244	0.052707	-0.0186584	360	0.158005	0.593436	-0.280615	360	0.273952	0.344142	0.274163	360	0.251686	0.0182388	0.172653	360	0.381095	-0.0154615	-0.167446	360	0.542248	-0.0753949	0.0190669
359	0.225828	0.159844	-0.00658436	359	-0.0333881	0.828573	-0.496619	359	0.147149	0.413323	0.284545	359	0.156609	-0.00639082	0.101231	359	0.222641	0.0245296	-0.129352	359	0.498292	0.00794529	0.20073
358	0.288329	0.197432	0.362923	358	0.202193	0.843942	-0.607378	358	0.140063	0.361888	0.298516	358	0.115576	-0.06827	0.104352	358	0.331148	0.0450259	-0.139824	358	0.401341	0.0444351	0.134323
357	0.19278	0.340939	0.549491	357	0.240665	0.67278	-0.677054	357	0.304091	0.519133	0.320437	357	0.122199	0.0233647	-0.0616145	357	0.453282	0.0250341	-0.0746128	357	0.513407	0.000974796	0.13246
356	0.451874	0.338809	0.825728	356	0.220656	0.740215	-0.658427	356	0.270979	0.406887	0.349961	356	0.339121	0.0868675	0.114705	356	0.382218	0.0216676	0.121346	356	0.600807	-0.0573737	0.0937964
355	0.22012	0.611862	0.876551	355	0.540359	0.730361	-0.569848	355	0.259167	0.421759	0.391315	355	0.266755	0.131303	0.121478	355	0.452746	-0.0960693	0.263013	355	0.58028	-0.147018	0.0714672
354	0.340686	0.446598	0.991627	354	0.655307	0.62516	-0.467747	354	0.27668	0.415937	0.44842	354	0.345363	0.0589516	0.116307	354	0.39114	0.0865963	0.44018	354	0.660392	-0.0596689	0.0276591
353	0.193175	0.362269	0.74529	353	0.762449	0.763692	-0.317166	353	0.223646	0.183559	0.507145	353	0.279622	0.173917	0.0269949	353	0.419781	0.0567512	0.573526	353	0.649757	-0.0120197	-0.0130877
352	0.177176	0.167637	0.722329	352	0.847306	0.75858	-0.205759	352	0.260829	0.372791	0.531347	352	0.427066	0.151682	0.120499	352	0.247745	0.0647688	0.588059	352	0.676903	0.11487	0.0409365
351	0.278421	0.104665	0.695796	351	0.690378	0.745528	-0.151878	351	0.415537	0.263437	0.529811	351	0.426294	0.23053	0.237714	351	0.241142	0.0990031	0.591938	351	0.676249	0.0962671	-0.00455934
350	0.455765	0.088028	0.66419	350	0.695942	0.620998	-0.095353	350	0.430045	0.467798	0.514357	350	0.273871	0.387904	0.281285	350	0.326491	0.285559	0.471807	350	0.666587	0.337948	0.259283
349	0.433547	0.0535869	0.673738	349	0.518645	0.708105	-0.0658039	349	0.46587	0.700017	0.469833	349	0.0522212	0.0448739	0.339992	349	0.2738	0.179273	0.501793	349	0.595337	0.256415	0.140622
348	0.1286	-0.175491	0.445745	348	0.557958	0.575153	-0.0992262	348	0.544245	0.81578	0.426277	348	-0.14257	-0.370816	0.30874	348	0.31442	0.163843	0.596635	348	0.643656	0.220027	0.0721544
347	-0.0179139	-0.165668	0.337456	347	0.367817	0.457758	-0.183378	347	0.492147	0.833301	0.363498	347	-0.415442	-0.555417	0.292834	347	0.270447	0.241316	0.581804	347	0.668961	0.0984791	-0.00270615
346	0.0787856	-0.115997	0.313773	346	0.329797	0.541545	-0.297298	346	0.428435	0.780626	0.31376	346	-0.383742	-0.646332	0.258605	346	0.146837	0.36483	0.477514	346	0.699988	0.0798252	-0.00292617
345	-0.0792244	-0.0764932	0.164798	345	0.46856	0.457995	-0.370416	345	0.370185	0.975105	0.272114	345	-0.398836	-0.584297	0.241133	345	0.181533	0.43769	0.275731	345	0.674091	0.0370024	0.0371642
344	0.202428	-0.15886	0.292426	344	0.318131	0.197135	-0.313853	344	0.390419	0.848932	0.254526	344	-0.528458	-0.635322	0.201457	344	0.148396	0.457995	0.331323	344	0.645893	0.106557	0.143878
343	0.0197251	-0.0698809	0.2866	343	0.188668	0.0771537	-0.123935	343	0.45772	0.816837	0.275399	343	-0.4671	-0.54141	0.261791	343	0.229661	0.401455	0.233699	343	0.746939	0.0642759	0.215423
342	0.327263	0.175109	0.420653	342	0.380365	-0.0298995	0.0959652	342	0.453974	0.593365	0.256315	342	-0.4129	-0.311773	0.0505101	342	0.193793	0.392502	0.170366	342	0.602702	-0.0130166	0.220479
341	0.540727	0.300261	0.449062	341	0.46087	0.0383716	0.176648	341	0.368539	0.681844	0.237382	341	-0.463029	-0.181569	-0.257055	341	0.219783	0.400134	0.00837492	341	0.496773	0.0400676	0.114993
340	0.644533	0.128955	0.401102	340	0.553639	0.00166415	0.0365098	340	0.242507	0.485674	0.247686	340	-0.475715	-0.133219	-0.315932	340	0.0636336	0.412887	0.00448369	340	0.494403	0.00148732	0.105369
339	0.638391	0.202582	0.199608	339	0.725976	-0.134387	-0.349034	339	0.2178	0.406547	0.266749	339	-0.578651	-0.0483262	-0.529094	339	0.192825	0.412585	0.0618167	339	0.559733	-0.0585397	0.138241
338	0.732651	0.238325	0.0578371	338	0.722667	-0.0485581	-0.865209	338	0.290186	0.440738	0.302877	338	-0.620794	0.0560625	-0.540171	338	0.175628	0.371721	0.0911883	338	0.432442	-0.163683	0.0291213
337	0.656453	0.239165	0.159921	337	0.661579	-0.028744	-1.37568	337	0.146957	0.224371	0.332165	337	-0.594784	0.194949	-0.487455	337	0.247101	0.40928	0.169425	337	0.240858	-0.20162	0.138538
336	0.280236	0.159209	-0.127793	336	0.513535	0.0388816	-1.74405	336	0.116587	0.126638	0.334226	336	-0.516523	0.202933	-0.458646	336	0.345739	0.500454	0.0913814	336	0.185583	-0.152047	0.189916
335	0.0451312	-0.207677	-0.427373	335	0.237488	0.291834	-1.89664	335	0.249617	0.13724	0.277263	335	-0.490746	-0.245949	-0.545509	335	0.432995	0.424667	0.131782	335	0.0367403	-0.170295	0.180236
334	-0.211665	-0.400656	-0.77157	334	0.302321	0.193718	-1.80988	334	0.168735	0.0420587	0.231287	334	-0.472018	-0.335507	-0.577454	334	0.480997	0.421296	0.0650317	334	-0.0784385	0.0150963	0.330351
333	-0.295962	-0.405585	-0.639336	333	0.109332	0.472392	-1.63331	333	0.149298	-0.178718	0.172072	333	-0.340043	-0.238737	-0.625797	333	0.591346	0.241253	0.0146855	333	-0.0273108	0.00195439	0.294637
332	-0.135315	-0.379553	-0.351261	332	0.190432	0.595282	-1.65284	332	0.0355247	-0.0876401	0.118389	332	-0.157908	-0.227046	-0.477385	332	0.450396	0.152125	0.0860603	332	-0.0434568	-0.00155702	0.358858
331	-0.0889825	-0.354712	-0.25784	331	0.000612167	0.773768	-2.10242	331	0.0432803	-0.0729848	0.114332	331	0.111767	-0.0105637	-0.364421	331	0.546953	0.0350418	0.155719	331	-0.0706467	-0.100396	0.167784
330	0.170588	-0.267751	0.111497	330	-0.0038754	0.690897	-2.96904	330	0.0314497	-0.291271	0.136399	330	0.353429	-0.144525	-0.32486	330	0.349302	0.0358796	0.208184	330	-0.195363	-0.0895647	0.250042
329	0.479699	-0.0733699	0.341819	329	-0.0331978	0.70075	-3.99317	329	0.0949517	-0.243579	0.156852	329	0.260977	0.071397	-0.279577	329	0.36987	-0.104787	0.277141	329	-0.38774	-0.27651	0.067252
328	0.502009	0.0378891	0.423608	328	-0.0961112	0.833432	-4.82454	328	0.0840707	-0.169292	0.169968	328	0.377482	0.263691	-0.0813268	328	0.404525	-0.0967068	0.214814	328	-0.477233	-0.26565	0.0492677
327	0.531369	0.144279	0.469477	327	-0.161065	0.5644	-5.2553	327	0.178125	0.0844202	0.175685	327	0.502969	0.136161	0.147727	327	0.374285	-0.111641	0.153521	327	-0.32787	-0.0559271	0.0364886
326	0.68972	0.342206	0.480275	326	-0.00797551	0.557236	-5.39338	326	0.218142	0.294388	0.164166	326	0.479358	0.0389275	0.107857	326	0.508597	-0.24629	0.171897	326	-0.105301	-0.136997	0.0059334
325	0.750492	0.599788	0.748892	325	0.163831	0.520028	-5.25417	325	0.207735	0.367026	0.176486	325	0.242907	-0.0740396	0.0805359	325	0.427031	-0.235818	0.24933	325	-0.141817	0.022725	0.0826955
324	0.605572	0.545623	0.596928	324	0.327741	0.53381	-4.85514	324	0.128193	0.649431	0.220178	324	0.130733	-0.273242	0.164132	324	0.36264	-0.18138	0.496592	324	0.0528722	0.170504	0.103151
323	0.362078	0.34885	0.250446	323	0.48175	0.433209	-4.27555	323	0.0708886	0.693116	0.2515	323	0.0807702	-0.324671	0.22158	323	0.38499	-0.17418	0.530502	323	-0.00370927	0.141047	0.0204597
322	0.183288	0.0882833	-0.196184	322	0.501175	0.193599	-3.65543	322	0.107589	1.01249	0.298731	322	0.124292	-0.379986	0.355485	322	0.336411	-0.13129	0.721617	322	0.0492531	0.232369	-0.0388976
321	0.116197	0.0493642	-0.325559	321	0.313775	0.00287426	-3.13586	321	0.0685438	1.25294	0.332467	321	0.231956	-0.410546	0.342689	321	0.279199	-0.00553638	0.73963	321	0.182848	0.325503	-0.0645752
320	0.151053	0.157006	-0.174354	320	0.180155	-0.0514548	-2.8807	320	0.05851	1.15493	0.325087	320	0.107251	-0.140198	0.202992	320	0.155729	0.0349276	0.864587	320	0.219257	0.23408	-0.0521486
319	0.280844	0.1707	-0.1435	319	0.189895	-0.0533491	-2.59926	319	0.123008	1.18722	0.274305	319	0.0917191	0.0290493	0.188359	319	0.280687	0.170119	1.01452	319	0.273495	0.22901	0.0895429
318	0.236593	0.296566	0.108259	318	0.224995	-0.0289483	-1.75725	318	0.140526	1.08566	0.2306	318	0.242531	-0.0712565	0.199822	318	0.267428	0.387603	1.01381	318	0.231198	0.331807	0.282051
317	0.220196	0.22613	0.145322	317	0.169485	0.144467	-0.343213	317	0.120045	0.894377	0.212708	317	0.210368	0.0345746	0.131429	317	0.240329	0.442591	0.877852	317	0.31727	0.465012	0.383011
316	0.237782	0.201139	0.392358	316	0.40531	0.156078	1.32113	316	0.159361	0.742415	0.260093	316	0.0748782	0.0401002	0.0819822	316	0.132143	0.488093	0.990714	316	0.34514	0.53312	0.467736
315	0.169476	0.0898339	0.339958	315	0.38083	0.326177	2.77571	315	0.0821635	0.627543	0.357437	315	0.0893191	0.036443	0.0177435	315	0.163888	0.281918	1.01396	315	0.276844	0.432825	0.56472
314	0.288904	0.0285986	0.0457987	314	0.114864	0.0861867	3.4753	314	0.0538874	0.611244	0.411698	314	0.0114119	0.175399	-0.0839191	314	0.0651544	0.327015	0.976736	314	0.064649	0.49737	0.675227
313	0.505987	0.179338	0.0177821	313	-0.129281	0.0504822	3.28625	313	0.156222	0.598016	0.461387	313	-0.250029	0.11298	-0.20928	313	0.108328	0.448761	0.852399	313	-0.0547684	0.474052	0.608144
312	0.416152	0.0732754	-0.188229	312	-0.117391	0.116835	2.88934	312	-7.42968e-05	0.49564	0.468121	312	-0.171326	-0.0828837	-0.21802	312	0.00704381	0.303429	0.753661	312	-0.152038	0.300183	0.57207
311	0.120582	0.060657	-0.647096	311	-0.127992	0.145123	2.49271	311	-0.00542611	0.26208	0.50343	311	-0.230941	-0.147452	-0.138958	311	0.0113765	0.146233	0.684061	311	-0.180815	0.175884	0.326565
310	0.203974	-0.114384	-0.85471	310	-0.0857431	0.0530294	1.85554	310	-0.0144314	0.214252	0.516445	310	-0.300307	-0.43955	-0.0823439	310	-0.0981684	0.110262	0.563013	310	-0.295028	0.11624	0.315069
309	0.197518	-0.237593	-1.00278	309	-0.123964	0.0828843	1.43862	309	0.0436451	-0.0583305	0.496696	309	-0.382474	-0.386429	-0.170658	309	-0.119339	-0.10649	0.402804	309	-0.319423	-0.0220849	0.114936
308	0.370537	-0.321865	-0.678889	308	0.0227046	0.10522	1.18798	308	0.0420621	-0.0275973	0.477374	308	-0.23075	-0.249977	-0.140953	308	-0.238608	-0.252688	0.139429	308	-0.350686	0.0527187	0.142542
307	0.396703	-0.0914282	-0.580414	307	0.0587327	0.0719644	1.12961	307	0.0299464	-0.188769	0.444384	307	-0.10636	-0.218449	-0.0881209	307	-0.242152	-0.417403	-0.0718205	307	-0.393566	-0.0681616	-0.0130422
306	0.21158	-0.121045	-0.238671	306	-0.0298623	-0.0659519	0.416746	306	-0.0165394	-0.233464	0.38196	306	0.0360255	-0.111582	-0.0531271	306	-0.20972	-0.507029	-0.0858076	306	-0.515709	-0.196173	-0.0897703
305	0.0454328	-0.000616041	-0.16621	305	-0.257533	-0.220026	-0.727826	305	-0.0644221	-0.250144	0.261086	305	-0.0428744	-0.0771405	-0.117454	305	-0.171702	-0.55948	-0.0751315	305	-0.552821	-0.0128673	-0.10871
304	-0.228491	0.105466	-0.203073	304	-0.272453	-0.27106	-2.265	304	-0.0838073	-0.138355	0.0746744	304	-0.0985721	-0.198102	-0.196852	304	-0.195663	-0.572842	-0.0385187	304	-0.487538	-0.0182041	-0.267315
303	-0.402851	0.116639	-0.35327	303	-0.221862	-0.215987	2.78308	303	-0.0348372	-0.065333	-0.0593991	303	-0.279394	-0.0749669	-0.183707	303	-0.104604	-0.593789	-0.234931	303	-0.272365	-0.00896816	-0.357181
302	-0.150679	-0.00315751	-0.646505	302	-0.0447557	-0.106637	17.0301	302	-0.300543	-0.050644	-0.168087	302	-0.283239	-0.253842	-0.22734	302	-0.30552	-0.387022	-0.294618	302	-0.103867	0.19962	-0.142885
301	-0.450455	0.0440887	-0.748117	301	0.12051	-0.0518103	49.8197	301	-0.333899	-0.17318	-0.170839	301	-0.374201	-0.494932	-0.466894	301	-0.202778	-0.222557	-0.291159	301	-0.0256987	0.0812773	-0.0125222
300	-0.54252	0.0320656	-0.727605	300	0.438321	-0.188533	91.8822	300	-0.296145	-0.0252594	-0.152165	300	-0.423729	-0.463819	-0.601382	300	-0.233537	-0.159322	-0.189917	300	0.140204	0.153126	0.155803
299	-0.615852	0.147265	-0.912034	299	0.296555	-0.0148147		299	-0.160235	0.132377	-0.093009	299	-0.307419	-0.556797	-0.61985	299	-0.154893	-0.0798376	-0.0294114	299	0.130442	0.20564	0.0609086
298	-0.594029	-0.0518228	-0.736093	298	0.0975392	-0.225887		298	-0.0279943	0.24676	0.0082304	298	-0.424855	-0.432184	-0.601451	298	-0.00366954	-0.00810181	-0.114169	298	0.254326	0.354236	0.171357
297	-0.479343	0.0080247	-0.697749	297	-0.0182168	-0.488906		297	-0.00513638	0.388935	0.142568	297	-0.434429	-0.147333	-0.604367	297	0.0310247	-0.105562	-0.0667505	297	0.338576	0.294671	0.0892957
296	-0.335439	0.14802	-0.464962	296	0.128079	-0.621643		296	0.0698148	0.317451	0.230605	296	-0.311774	-0.183614	-0.363118	296	0.0115822	-0.218626	0.150555	296	0.372081	0.217191	-0.117274
295	0.0170329	0.131444	-0.411578	295	0.18542	-0.617531		295	0.08424	0.520478	0.313634	295	-0.324476	0.102352	-0.217845	295	0.0968942	-0.122895	0.0866721	295	0.418626	0.266276	0.00463434
294	0.183756	0.300583	-0.3173	294	0.0157071	-0.549204		294	0.105015	0.588136	0.349014	294	-0.153737	0.357249	-0.135163	294	0.0814115	0.0279164	0.192481	294	0.593874	0.270278	0.0109554
293	0.0994418	0.6386	-0.302113	293	0.036502	-0.431139		293	0.215543	0.450267	0.417304	293	0.0728563	0.703159	-0.108336	293	0.15413	-0.055623	0.166481	293	0.591022	0.273229	-0.0313155
292	0.267585	0.672477	-0.285212	292	0.3344	-0.388155		292	0.149812	0.522954	0.462599	292	0.276192	1.01565	0.13351	292	0.104958	-0.0909026	0.220896	292	0.571563	0.230966	-0.0630304
291	0.467041	0.615272	-0.0892414	291	0.162288	-0.267242		291	0.159156	0.651941	0.489348	291	0.477849	1.20144	0.261032	291	0.0334173	-0.218975	0.371742	291	0.50401	0.134893	-0.231204
290	0.318376	0.526373	-0.176236	290	0.22743	-0.245329		290	0.164705	0.939541	0.470124	290	0.538638	1.24788	0.29452	290	-0.0861929	-0.270855	0.391342	290	0.318071	0.0885694	-0.207618
289	-0.00173414	0.37943	-0.184829	289	0.103734	-0.197411		289	0.270176	0.645766	0.460862	289	0.407026	1.32916	0.325088	289	0.00362923	-0.327117	0.427478	289	0.388226	0.0341613	-0.319245
288	0.0103617	0.309694	0.04078	288	-0.0880288	-0.295627		288	0.194853	0.618601	0.493962	288	0.291093	0.912233	0.413644	288	-0.138659	-0.267851	0.272171	288	0.4186	-0.00328831	-0.359692
287	-0.20481	0.244306	0.116571	287	0.0536385	-0.132319		287	0.154425	0.336153	0.569686	287	0.212857	0.666407	0.427089	287	-0.137519	-0.223923	0.147286	287	0.524876	-0.185127	-0.434061
286	-0.415626	0.0241001	0.269182	286	-0.0676446	-0.065121		286	-0.0282292	0.213036	0.562816	286	0.136468	0.815022	0.326223	286	-0.235901	-0.160512	0.146897	286	0.452186	-0.0378095	-0.269688
285	-0.325709	-0.0600302	0.278426	285	-0.180703	0.172914		285	-0.0117544	0.183463	0.546778	285	0.195215	0.656019	0.192939	285	-0.191215	-0.235118	-0.0448672	285	0.517077	-0.0329612	-0.2728
284	-0.317706	-0.334361	0.218985	284	-0.180254	0.196707		284	-0.0449037	0.388177	0.493089	284	0.191076	0.695756	0.250389	284	-0.119586	-0.0488643	-0.215812	284	0.396576	0.0342566	-0.103213
283	0.00779809	-0.276029	0.135591	283	-0.521526	0.201221		283	-0.0346536	0.467279	0.466775	283	0.0946432	0.598652	0.137535	283	-0.0318539	-0.0276205	-0.367215	283	0.213371	0.120835	0.129516
282	0.044561	-0.235279	0.0456498	282	-0.509673	0.161352		282	0.125471	0.353881	0.394971	282	0.0234436	0.498879	0.105606	282	-0.0524542	0.144744	-0.318751	282	0.226599	0.102887	0.298852
281	-0.120567	-0.148903	0.229096	281	-0.6579	0.309304		281	0.17038	0.436501	0.287126	281	0.132181	0.471547	0.0433298	281	0.0641668	-0.0404529	-0.263226	281	0.348713	-0.218796	0.238197
280	0.0548017	-0.159705	0.307447	280	-0.662851	-0.0731896		280	0.132214	0.29854	0.188063	280	0.147001	0.332138	-0.0149298	280	-0.0457593	-0.101164	-0.278606	280	0.443597	-0.170886	0.212022
279	-0.0616108	-0.186873	0.221054	279	-0.922956	-0.154409		279	0.162831	0.175332	0.1348	279	0.157328	0.424612	-0.0350827	279	-0.0293444	-0.114624	-0.248639	279	0.517569	-0.271273	0.0370145
278	-0.21918	-0.438621	0.054813	278	-0.827222	-0.0934929		278	0.244001	0.0356337	0.13976	278	0.209417	0.386461	-0.0631487	278	-0.096089	-0.258222	-0.302196	278	0.603441	-0.318459	0.118432
277	-0.295457	-0.618714	-0.0512163	277	-0.57276	-0.284866		277	0.385023	0.166306	0.165477	277	0.431106	0.425274	0.188285	277	-0.0368366	-0.210135	-0.395872	277	0.545375	-0.344847	0.0677618
276	-0.622254	-0.436766	-0.303489	276	-0.464627	-0.185174		276	0.349722	0.186879	0.13365	276	0.631257	0.528743	0.204051	276	-0.0920966	-0.291345	-0.360822	276	0.550862	-0.296809	-0.0198989
275	-0.609901	-0.314109	-0.155218	275	-0.546901	0.112542		275	0.354851	0.0799467	0.142172	275	0.653561	0.387132	0.133626	275	-0.130352	-0.170308	-0.423371	275	0.564977	-0.201212	0.10526
274	-0.81914	-0.121058	-0.353157	274	-0.245758	0.0353993		274	0.45299	0.143605	0.201094	274	0.54104	0.216282	0.19791	274	-0.0993751	-0.290698	-0.36362	274	0.71684	-0.276309	0.0677875
273	-0.818274	-0.25656	-0.439808	273	-0.473292	-0.124569		273	0.466771	-0.166822	0.299717	273	0.524731	0.0839927	0.235249	273	0.032674	-0.452507	-0.169764	273	0.646959	-0.277573	-0.0488572
272	-0.855556	-0.0415934	-0.701924	272	-0.642443	-0.175394		272	0.410914	-0.372912	0.395271	272	0.322423	0.398071	0.362331	272	-0.047356	-0.24581	-0.00110323	272	0.769197	-0.0930781	0.0630339
271	-0.710202	0.154129	-0.499959	271	-0.567427	-0.134314		271	0.448792	-0.0972881	0.45767	271	0.481648	0.334928	0.32503	271	-0.186599	-0.256068	0.000795352	271	0.608735	0.0191891	0.191326
270	-0.611443	0.288175	-0.369415	270	-0.636509	-0.0315797		270	0.465416	0.11145	0.465178	270	0.438206	0.598862	0.440089	270	-0.241529	-0.161932	0.115283	270	0.558277	0.00449155	0.232452
269	-0.668851	0.480647	-0.283416	269	-0.483308	0.149347		269	0.533724	0.160937	0.441993	269	0.421738	0.913582	0.537197	269	-0.326882	0.0926286	0.259176	269	0.4335	0.172406	0.275096
268	-0.306846	0.353795	-0.337952	268	-0.297129	0.347758		268	0.461504	-0.0377107	0.354826	268	0.448223	1.08581	0.52537	268	-0.353899	0.190499	0.195361	268	0.244933	0.314037	0.249407
267	-0.0386756	0.32262	-0.371378	267	-0.186565	0.458817		267	0.551306	0.174958	0.190527	267	0.279657	1.15954	0.277642	267	-0.221356	0.333914	0.0981812	267	0.113685	0.414681	0.49361
266	0.256726	-0.0883185	-0.223725	266	0.0029666	0.388079		266	0.524921	0.222476	-0.00297201	266	0.336879	1.03741	0.357496	266	-0.214819	0.456814	0.106167	266	0.0819875	0.584644	0.645663
265	0.223641	-0.0881752	-0.209091	265	0.148454	0.473652		265	0.413504	0.0902801	-0.107066	265	0.190395	1.07275	0.102418	265	-0.123716	0.439642	0.0536129	265	0.230651	0.543407	0.643799
264	0.455889	-0.411041	-0.140043	264	0.335247	0.436261		264	0.424917	-0.135908	-0.136272	264	0.271763	1.00693	0.109092	264	-0.136416	0.622827	0.135848	264	0.154057	0.776171	0.848479
263	0.186643	-0.533877	0.0500898	263	0.289264	0.309257		263	0.469792	-0.125718	-0.11491	263	0.140997	0.869248	0.128799	263	-0.0554286	0.403101	0.211985	263	0.144537	0.693388	0.731453
262	-0.0834588	-0.456644	-0.0455346	262	0.502227	0.0870198		262	0.403909	0.12648	-0.0112655	262	0.249218	0.543989	0.338009	262	-0.0238656	0.370197	0.14684	262	0.0232291	0.606856	0.700011
261	-0.247268	-0.354651	-0.106719	261	0.479872	0.191297		261	0.458664	0.22179	0.117669	261	0.351975	0.248408	0.278894	261	0.0467429	0.120246	0.197324	261	-0.13254	0.442198	0.542273
260	-0.444617	-0.475114	-0.0198045	260	0.509228	0.0888522		260	0.446193	-0.0414214	0.223779	260	0.46003	0.019458	0.138691	260	0.155805	0.11192	0.287813	260	-0.261225	0.501946	0.511455
259	-0.601621	-0.417495	0.071992	259	0.318058	0.00405199		259	0.311714	-0.242563	0.396539	259	0.278304	0.0011098	-0.132571	259	0.0999023	0.129165	0.237613	259	-0.151162	0.499788	0.37415
258	-0.573766	-0.249798	0.232467	258	0.299387	0.164503		258	0.136009	-0.111813	0.570133	258	0.361344	0.121953	-0.158209	258	0.140718	-0.0435127	0.236599	258	0.0250975	0.427888	0.246915
257	-0.69085	0.0242655	0.142384	257	0.0580909	0.0266371		257	0.052119	0.26396	0.702356	257	0.443428	0.145609	-0.167298	257	-0.0932079	0.0465627	0.236058	257	0.122423	0.479728	0.158435
256	-0.613203	-0.010759	0.20744	256	-0.0963988	-0.0756866		256	0.147233	0.464283	0.803231	256	0.362627	0.569716	-0.0446714	256	0.0223387	-0.0910096	0.403816	256	0.112243	0.284576	-0.0585734
255	-0.467671	0.134732	0.276193	255	-0.130168	-0.259717		255	0.168394	0.553134	0.884128	255	0.56544	0.874248	0.270034	255	-0.0182808	-0.0660457	0.221304	255	0.0801845	0.305494	-0.171594
254	-0.140136	0.14713	0.408977	254	-0.0386646	-0.0979268		254	0.212244	0.880514	0.910301	254	0.720153	1.12493	0.649481	254	0.0452929	-0.0830241	0.390792	254	0.153764	0.204313	-0.136247
253	-0.03347	0.331741	0.254057	253	0.0781433	0.220087		253	0.244905	1.04174	0.852218	253	0.523408	1.24549	0.562505	253	0.259165	0.123758	0.584916	253	0.153225	0.260754	-0.0522027
252	0.281127	0.235217	0.415042	252	0.130731	0.494078		252	0.337079	0.967616	0.776604	252	0.779419	1.10165	0.639105	252	0.313792	0.416108	0.73364	252	0.285048	0.419733	0.253529
251	-0.12669	0.477952	0.178856	251	0.380901	0.670801		251	0.312299	0.883615	0.64247	251	0.574255	1.35933	0.653463	251	0.405089	0.477905	0.576778	251	0.341711	0.578663	0.414384
250	0.212778	0.0336966	0.247796	250	0.608668	0.714647		250	0.343749	0.832266	0.481084	250	0.701186	1.31729	0.853491	250	0.356609	0.520234	0.712058	250	0.540562	0.412222	0.228036
249	0.0970821	0.104552	0.281088	249	0.775906	0.48521		249	0.348593	0.933933	0.365114	249	0.679636	1.28136	0.641337	249	0.209195	0.578945	0.673355	249	0.4561	0.435399	0.191965
248	-0.0755053	-0.0568402	0.389847	248	0.587386	0.269996		248	0.266059	1.11722	0.226416	248	0.842284	0.92017	0.638493	248	0.0978031	0.458046	0.552255	248	0.595876	0.309193	-0.0369227
247	-0.33038	-0.263033	-0.0720845	247	0.129598	0.0975779		247	0.187761	1.00462	0.100368	247	0.973025	0.810219	0.699417	247	-0.0391344	0.344052	0.59074	247	0.566969	0.243883	-0.0973355
246	-0.501631	-0.549478	-0.0691273	246	-0.0233658	-0.184029		246	-0.0679097	0.408921	0.0316449	246	1.08173	0.726275	0.814026	246	-0.0254151	0.335183	0.653989	246	0.684364	0.213758	-0.137555
245	-0.522879	-0.72219	-0.0572734	245	-0.311829	-0.364712		245	0.0628244	0.382622	0.0235875	245	1.20481	0.720292	0.81165	245	0.02368	-0.00150178	0.61427	245	0.713577	-0.0612246	-0.469166
244	-0.73614	-0.666485	-0.420983	244	-0.478307	-0.622006		244	-0.196929	0.591248	0.0459368	244	1.30349	0.653387	0.717666	244	-0.269945	-0.16761	0.625898	244	0.625064	-0.038841	-0.5635
243	-0.471589	-0.455111	-0.409482	243	-0.877431	-0.66399		243	-0.289486	0.600805	0.137204	243	1.40739	0.829296	0.489234	243	-0.410122	-0.580257	0.438609	243	0.679448	-0.221283	-0.749507
242	-0.323041	-0.607844	-0.743689	242	-0.910302	-0.966443		242	-0.351334	0.615122	0.274261	242	1.70651	1.33718	0.645743	242	-0.685648	-0.915211	0.322316	242	0.689661	-0.448189	-0.744575
241	-0.432386	-0.487699	-0.909139	241	-1.14936	-1.10042		241	-0.315254	0.542508	0.398698	241	1.57018	1.46256	0.726258	241	-0.622336	-1.01491	0.220924	241	0.762686	-0.59853	-0.713799
240	-0.557882	-0.639558	-0.986251	240	-1.345	-1.33696		240	-0.315895	0.711168	0.495684	240	1.53067	1.52299	0.978886	240	-0.645494	-1.00311	-0.220577	240	0.617532	-0.472104	-0.420457
239	-0.668174	-0.743802	-1.48932	239	-1.31475	-1.30418		239	-0.328826	0.305885	0.586288	239	1.54623	1.62391	1.40083	239	-0.6147	-1.00906	-0.266179	239	0.60011	-0.495643	-0.308536
238	-0.560877	-0.75728	-1.42403	238	-1.25024	-1.19454		238	-0.310553	0.269403	0.608556	238	1.8583	1.71779	1.62872	238	-0.793184	-1.20627	-0.389248	238	0.603568	-0.544872	-0.244221
237	-0.906957	-0.682421	-1.07294	237	-1.22846	-1.32568		237	-0.219729	0.403663	0.656706	237	1.70062	1.96614	1.63417	237	-0.918925	-1.39627	-0.490099	237	0.654533	-0.557761	-0.187011
236	-1.29229	-0.730498	-1.35226	236	-1.26747	-1.25606		236	-0.00414681	0.863218	0.827245	236	2.16181	2.0393	1.76754	236	-0.899987	-1.30316	-0.706475	236	0.841381	-0.480434	-0.0952227
235	-1.50542	-0.932036	-1.75663	235	-1.22863	-1.32315		235	0.409305	1.15438	1.02184	235	2.41183	2.29543	1.92863	235	-1.07487	-1.33902	-1.1568	235	1.25999	-0.175788	0.35395
234	-1.94476	-1.29402	-1.99068	234	-1.38132	-1.32157		234	0.730171	1.10678	1.23372	234	2.65489	2.60198	1.94284	234	-1.05868	-1.2647	-1.16785	234	1.62667	0.228073	0.680142
233	-2.12269	-2.43018	-1.98213	233	-1.96156	-1.65895		233	1.19716	1.6018	1.59974	233	3.17414	2.39907	2.06125	233	-1.09415	-1.10238	-1.49759	233	2.03986	0.693313	1.26317
232	-3.29696	-3.0944	-2.83789	232	-2.36433	-1.69999		232	1.51487	1.56803	1.95564	232	3.75062	2.91934	2.59751	232	-1.08928	-1.14976	-1.93763	232	2.10128	1.20914	1.78198
231	-3.57117	-4.30173	-2.95976	231	-2.68413	-1.97629		231	1.84194	2.2854	2.35978	231	4.63219	2.81189	3.5337	231	-1.36951	-1.22216	-2.3204	231	2.31718	1.64502	2.05704
230	-4.43048	-4.64556	-4.35432	230	-2.93111	-2.36948		230	2.60701	2.93003	2.76685	230	5.55647	4.05955	4.40371	230	-1.58052	-1.52091	-2.40995	230	2.55689	1.80972	2.08027
229	-5.41637	-5.24591	-5.53173	229	-3.20175	-2.89743		229	2.93444	3.58649	3.23759	229	6.13448	5.30086	5.04892	229	-1.87458	-1.76785	-2.45871	229	2.76044	2.28466	2.61714
228	-6.79783	-5.91665	-7.00555	228	-3.86963	-3.40219		228	3.40553	4.47599	3.67592	228	6.83809	6.45847	5.19391	228	-2.07484	-2.18852	-2.32538	228	3.36223	2.71768	2.73142
227	-8.12814	-7.25982	-8.07228	227	-4.15799	-3.72986		227	3.50912	4.66749	4.0491	227	6.9334	7.09381	5.97784	227	-2.30673	-2.58859	-2.44851	227	3.32847	3.13091	3.0413
226	-9.33059	-8.23409	-8.12148	226	-4.74073	-4.40039		226	3.67154	4.90259	4.45577	226	7.72401	8.02534	6.66062	226	-2.40049	-2.72018	-2.42892	226	3.3746	3.39398	3.34468
225	-9.76511	-9.38249	-7.95926	225	-4.86203	-4.75565		225	4.15587	5.18225	4.70944	225	8.2158	8.85541	6.92581	225	-2.45971	-2.95973	-2.84009	225	3.35867	3.61243	3.36423
224	-10.3247	-9.60331	-8.34096	224	-4.68422	-5.09571		224	4.40441	5.0794	4.82568	224	8.4779	9.02507	7.49363	224	-2.45324	-2.88554	-2.82872	224	3.58281	3.83938	3.63273
223	-10.2945	-9.63062	-8.3076	223	-4.58564	-5.03138		223	4.66755	5.00405	4.79581	223	8.7546	10.3701	7.76482	223	-2.55375	-2.80684	-2.89423	223	3.39555	3.97201	3.74548
222	-10.7286	-8.86283	-8.92448	222	-4.71161	-4.77365		222	4.3319	5.14876	4.46756	222	9.71958	10.4191	8.00594	222	-2.77714	-2.66472	-2.82033	222	3.1804	3.87302	3.88973
221	-10.3147	-8.46589	-8.58367	221	-4.62428	-4.04032		221	4.35688	4.95656	4.01193	221	9.26547	10.1646	8.14155	221	-2.47446	-2.46284	-2.90664	221	2.89835	4.03315	3.85655
220	-9.13418	-8.57261	-8.95455	220	-4.0574	-4.05944		220	4.2991	4.72755	3.41396	220	9.14298	9.66732	7.73459	220	-2.13481	-2.18467	-3.00594	220	2.32567	4.02361	3.82876
219	-8.5605	-8.28356	-8.49445	219	-3.84836	-3.76747		219	3.83756	4.40516	2.74975	219	8.68545	7.67809	7.34293	219	-1.56091	-1.65827	-2.67539	219	1.52732	3.96271	3.40291
218	-7.68989	-7.36194	-9.05706	218	-3.29375	-2.98401		218	3.52714	3.82579	1.96721	218	8.40666	6.05701	6.88808	218	-1.17048	-1.71614	-2.59485	218	0.819077	3.63602	2.75005
217	-6.93254	-6.47251	-8.80209	217	-2.43896	-2.35265		217	2.98686	3.35969	1.21522	217	7.6135	4.022	6.43089	217	-0.733886	-1.42815	-2.35217	217	0.359069	3.3983	2.39666
216	-6.02921	-3.91254	-7.78995	216	-1.54066	-1.20337		216	2.06564	2.63934	0.496964	216	6.19524	2.47619	6.01344	216	-0.462864	-0.759747	-2.23423	216	-0.59493	3.09602	1.75741
215	-5.28501	-1.99056	-6.27634	215	-0.421259	-0.69805		215	1.33756	1.77927	-0.206445	215	5.09733	1.4209	4.83054	215	0.0343031	-0.736685	-2.13859	215	-1.1354	2.47112	1.17223
214	-3.87909	-0.353354	-4.05547	214	0.218102	0.129222		214	0.679939	1.24304	-0.872576	214	3.66434	0.141094	3.48591	214	0.520201	-0.316478	-1.756	214	-1.82604	2.17713	0.567537
213	-1.25195	0.834169	-1.9004	213	0.740449	0.67827		213	-0.265662	0.183208	-1.51948	213	1.39227	-1.21785	1.73689	213	0.851118	0.0691345	-1.27144	213	-2.66805	1.55151	0.276141
212	0.069407	2.39604	0.676935	212	1.15483	1.34027		212	-0.875496	-0.886496	-2.16518	212	-0.234799	-1.99624	0.189207	212	1.22687	0.272524	-0.789057	212	-3.29301	0.954587	-0.461377
211	2.11312	3.6868	2.14152	211	2.01004	1.72893		211	-1.43479	-1.6188	-2.72852	211	-2.69426	-2.77741	-1.06532	211	1.73497	0.52157	-0.160734	211	-3.84948	0.176268	-1.15847
210	3.36632	5.58981	3.07046	210	2.25462	2.50337		210	-2.12524	-2.47964	-3.18126	210	-3.62301	-4.35133	-2.70185	210	1.89663	0.832713	0.882671	210	-4.90115	-0.260188	-1.54712
209	5.30216	7.26555	4.89922	209	3.08438	3.16368		209	-2.75265	-3.2144	-3.58482	209	-5.43627	-4.1797	-4.38974	209	2.29598	0.916238	1.63819	209	-5.39932	-0.873275	-2.02834
208	7.1663	8.35655	5.95934	208	3.35105	3.44133		208	-3.48223	-3.64495	-3.5196	208	-6.66808	-5.58201	-5.37569	208	2.68365	1.24746	2.15633	208	-5.74493	-1.56615	-2.33463
207	7.29864	8.42237	7.33526	207	3.22449	4.20052		207	-3.18141	-4.21131	-3.8037	207	-7.09733	-6.20951	-6.42339	207	2.81046	1.78656	2.86139	207	-6.87209	-2.30707	-2.62998
206	8.20587	8.29262	7.93244	206	3.78364	5.06465		206	-3.45685	-4.68835	-4.25272	206	-8.40952	-7.37092	-7.35027	206	2.69302	2.19014	3.72182	206	-6.78714	-2.84357	-2.78044
205	8.44857	7.97922	8.93216	205	3.91005	5.3986		205	-3.18474	-5.10335	-4.69799	205	-7.93168	-8.85483	-7.42799	205	2.99321	2.85021	4.07757	205	-7.26311	-2.9686	-2.74761
204	8.19239	8.10033	9.52853	204	4.30147	6.69815		204	-2.99022	-6.24525	-4.77701	204	-9.06153	-9.12843	-7.48217	204	3.51838	3.21528	4.78678	204	-8.3425	-2.91754	-3.01885
203	8.37784	6.92866	11.2931	203	4.4835	7.27667		203	-1.9914	-6.31834	-4.44393	203	-8.08507	-8.66627	-8.2266	203	3.7248	4.73663	4.70172	203	-9.19648	-2.78223	-3.09185
202	8.02628	5.5822	10.0439	202	4.6354	7.49185		202	-2.36934	-7.22442	-4.08469	202	-6.64247	-6.21156	-7.99443	202	3.31688	4.86215	4.92929	202	-9.32863	-2.42742	-2.87725
201	7.29449	6.56225	9.18488	201	4.7928	7.1176		201	-4.78474	-5.87947	-4.12982	201	-4.80291	-7.2658	-7.67679	201	3.30676	4.72268	7.66223	201	-6.54036	-1.64331	-2.52551
200	6.45539	7.08993	9.069	200	7.52752	6.73211		200	-3.76793	-3.16051	-9.62911	200	-9.26928	-6.89044	-10.3606	200	0.689085	2.17908	0.00305092	200	-8.14809	-5.57091	-4.25486

## Sheet: Figure 3
Wavelength (nm)	DTTC	Cysteamine	DTTC+Cysteamine	wavelenght	DTTC	Au	cysteamine	DTTC+cysteamine		55.9028	440.731	55.9028	40.9509
190	0.359	-0.722	-0.474	680	625.2	57.45	39.92	288.1		56.8671	429.375	56.8671	38.0064
191	0.544	-0.791	-0.794	680.2	623.9	57.43	39.8	287.6		57.8313	417.546	57.8313	35.0667
192	0.563	-0.731	-0.944	680.4	621.6	57.24	39.76	286.8		58.7955	405.244	58.7955	32.1317
193	0.469	-0.473	-0.741	680.6	618.1	56.88	39.51	285.2		59.7598	392.468	59.7598	29.2015
194	0.265	-0.493	-0.549	680.8	614	56.58	39.15	283.8		60.724	379.219	60.724	26.2762
195	0.304	-0.533	-0.251	681	609.8	56.18	38.88	282.1		61.6882	365.496	61.6882	23.3556
196	0.288	-0.265	0.029	681.2	605.5	55.77	38.62	280.3		62.6525	351.3	62.6525	20.4398
197	0.335	0.065	0.16	681.4	600.7	55.38	38.38	278.6		63.6167	336.63	63.6167	17.5288
198	0.351	0.229	0.141	681.6	595.7	54.92	38.08	276.4		64.5809	321.487	64.5809	14.6226
199	0.306	0.324	-0.044	681.8	591.1	54.49	37.74	274.4		65.5452	305.87	65.5452	11.7212
200	0.362	0.376	-0.053	682	586.1	53.96	37.51	272.4		66.5094	289.9	66.5094	9.42238
201	0.284	0.407	0.057	682.2	581.6	53.55	37.18	270.3		67.4736	268.793	67.4736	6.86894
202	0.241	0.473	0.124	682.4	576.6	53.06	36.86	268.4		68.4379	247.254	68.4379	4.0817
203	0.236	0.434	0.21	682.6	572	52.65	36.64	266.2		69.4021	228.56	69.4021	1.02839
204	0.249	0.452	0.244	682.8	566.9	52.22	36.31	263.8		70.3663	213.28	70.3663	-2.29087
205	0.256	0.487	0.258	683	561.9	51.86	35.94	261.4		71.3306	200.095	71.3306	-5.61008
206	0.287	0.523	0.275	683.2	556.7	51.28	35.68	258.8		72.2948	187.292	72.2948	-8.38977
207	0.28	0.545	0.23	683.4	551.3	50.84	35.28	257.1		73.259	174.23	73.259	-10.8069
208	0.275	0.54	0.222	683.6	545.8	50.4	35.05	254.6		74.2233	163.569	74.2233	-13.3781
209	0.258	0.535	0.212	683.8	540.9	49.99	34.73	252.4		75.1875	156.908	75.1875	-16.1493
210	0.235	0.529	0.178	684	536	49.51	34.46	250.3		76.1517	153.006	76.1517	-18.9111
211	0.249	0.478	0.202	684.2	531.2	49.02	34.2	247.8		77.1159	149.233	77.1159	-21.2162
212	0.245	0.487	0.191	684.4	526	48.57	33.81	245.5		78.0802	143.275	78.0802	-22.6786
213	0.235	0.495	0.204	684.6	521.4	48.06	33.43	243.7		79.0444	134.272	79.0444	-23.5041
214	0.221	0.527	0.217	684.8	516.1	47.56	33.02	241.5		80.0087	126.28	80.0087	-23.924
215	0.206	0.546	0.209	685	510.9	47.23	32.74	239.3		80.9729	121.281	80.9729	-23.8676
216	0.222	0.529	0.212	685.2	506	46.77	32.45	237		81.9371	117.765	81.9371	-23.6401
217	0.241	0.54	0.217	685.4	501.1	46.34	32.26	234.5		82.9013	112.999	82.9013	-23.8363
218	0.263	0.54	0.224	685.6	495.9	45.9	32	232.1		83.8656	105.177	83.8656	-25.0641
219	0.265	0.541	0.254	685.8	491.7	45.45	31.75	229.9		84.8298	94.3272	84.8298	-27.7045
220	0.254	0.549	0.268	686	486.6	44.96	31.42	227.7		85.794	81.6785	85.794	-31.2424
221	0.243	0.566	0.275	686.2	481.7	44.52	30.98	225.3		86.7583	69.4366	86.7583	-35.2017
222	0.237	0.578	0.281	686.4	477	43.97	30.78	223.1		87.7225	59.1246	87.7225	-39.2908
223	0.244	0.601	0.286	686.6	472	43.62	30.6	220.7		88.6868	51.9116	88.6868	-43.3254
224	0.244	0.621	0.298	686.8	467.2	43.04	30.31	218.6		89.651	48.5377	89.651	-47.1605
225	0.243	0.651	0.316	687	462.6	42.72	29.95	216.2		90.6152	48.7393	90.6152	-50.645
226	0.239	0.687	0.333	687.2	457.8	42.31	29.7	213.9		91.5794	50.6453	91.5794	-53.562
227	0.232	0.723	0.349	687.4	453.4	41.88	29.41	211.6		92.5437	51.9448	92.5437	-55.5274
228	0.229	0.758	0.368	687.6	448.3	41.39	29.06	209.8		93.5079	52.0952	93.5079	-56.7218
229	0.225	0.783	0.382	687.8	443.5	41.06	28.87	207.5		94.4721	51.5887	94.4721	-57.5499
230	0.219	0.796	0.387	688	439.1	40.57	28.5	205.1		95.4364	51.2017	95.4364	-58.2989
231	0.209	0.785	0.383	688.2	434.3	40.08	28.29	202.6		96.4006	51.0172	96.4006	-59.0388
232	0.197	0.771	0.379	688.4	430	39.81	28.02	200.4		97.3649	49.907	97.3649	-59.7059
233	0.186	0.759	0.374	688.6	425.6	39.35	27.79	198.4		98.3291	46.7428	98.3291	-60.2429
234	0.176	0.749	0.371	688.8	420.9	39.05	27.52	196.2		99.2933	42.7485	99.2933	-60.364
235	0.166	0.745	0.368	689	416	38.6	27.24	193.9		100.258	37.5969	100.258	-59.9343
236	0.157	0.729	0.36	689.2	411.3	38.14	26.96	191.6		101.222	30.9086	101.222	-59.4599
237	0.149	0.712	0.352	689.4	406.9	37.82	26.55	189.5		102.186	22.6677	102.186	-59.6892
238	0.14	0.694	0.338	689.6	401.9	37.41	26.32	187.4		103.15	13.6264	103.15	-61.1074
239	0.132	0.676	0.327	689.8	397.6	37.04	25.98	185.1		104.115	6.00634	104.115	-63.5446
240	0.125	0.657	0.319	690	393.2	36.73	25.77	182.8		105.079	3.06923	105.079	-65.8037
241	0.119	0.64	0.31	690.2	389.2	36.37	25.57	180.7		106.043	6.34425	106.043	-67.3119
242	0.116	0.625	0.301	690.4	385	35.88	25.42	178.8		107.007	15.2074	107.007	-68.1008
243	0.109	0.604	0.289	690.6	381	35.61	25.18	176.6		107.971	26.6971	107.971	-68.4574
244	0.104	0.571	0.273	690.8	376.4	35.18	24.83	174.4		108.936	36.4064	108.936	-68.6256
245	0.097	0.532	0.255	691	372.4	34.78	24.63	172.4		109.9	40.2791	109.9	-68.6213
246	0.092	0.5	0.238	691.2	368.1	34.3	24.37	169.9		110.864	37.3909	110.864	-68.2039
247	0.09	0.473	0.224	691.4	363.9	33.94	24	168		111.828	29.2043	111.828	-67.2345
248	0.087	0.443	0.21	691.6	359.5	33.55	23.67	166		112.793	18.0829	112.793	-66.5364
249	0.084	0.409	0.194	691.8	355.8	33.2	23.49	164.2		113.757	6.75952	113.757	-66.3118
250	0.079	0.372	0.178	692	351.7	32.86	23.26	162.2		114.721	-1.7615	114.721	-66.3009
251	0.074	0.338	0.163	692.2	347.8	32.42	23.01	160.3		115.685	-4.91783	115.685	-66.0576
252	0.071	0.309	0.148	692.4	343.8	32.08	22.8	158.4		116.65	-1.72503	116.65	-65.2728
253	0.069	0.283	0.136	692.6	339.9	31.73	22.62	156.4		117.614	5.28855	117.614	-64.0089
254	0.067	0.26	0.123	692.8	335.7	31.3	22.35	154.3		118.578	11.1348	118.578	-62.5717
255	0.065	0.236	0.11	693	331.6	30.95	22.18	152.3		119.542	12.9245	119.542	-61.4639
256	0.064	0.213	0.101	693.2	328.2	30.72	22.01	150.5		120.506	11.2425	120.506	-60.8291
257	0.062	0.193	0.093	693.4	324.5	30.46	21.8	148.4		121.471	10.1474	121.471	-60.3057
258	0.06	0.175	0.086	693.6	320.6	30.11	21.6	146.8		122.435	14.7376	122.435	-59.2584
259	0.057	0.16	0.079	693.8	317.1	29.75	21.45	145.3		123.399	27.3462	123.399	-57.1311
260	0.056	0.147	0.073	694	313.5	29.34	21.18	143.4		124.363	43.718	124.363	-53.7876
261	0.054	0.136	0.067	694.2	309.7	29.02	20.93	141.6		125.328	56.5715	125.328	-49.6532
262	0.052	0.127	0.062	694.4	306.3	28.67	20.78	139.6		126.292	62.3995	126.292	-45.6803
263	0.05	0.115	0.056	694.6	302.8	28.3	20.58	138		127.256	61.1632	127.256	-42.3837
264	0.05	0.104	0.05	694.8	299.4	28.1	20.34	136.2		128.22	55.2086	128.22	-39.8261
265	0.051	0.095	0.046	695	296.4	27.8	20.13	134.5		129.185	47.5619	129.185	-37.8417
266	0.051	0.088	0.043	695.2	293.1	27.52	19.9	132.8		130.149	40.051	130.149	-36.3552
267	0.052	0.082	0.04	695.4	289.7	27.21	19.72	131.2		131.113	32.0573	131.113	-35.5492
268	0.051	0.076	0.035	695.6	286.2	26.94	19.54	129.6		132.077	23.6551	132.077	-35.3602
269	0.048	0.071	0.033	695.8	282.8	26.71	19.36	128		133.042	16.8622	133.042	-35.317
270	0.045	0.068	0.03	696	279.8	26.38	19.11	126.5		134.006	14.0979	134.006	-35.265
271	0.046	0.063	0.028	696.2	276.6	26.11	18.93	124.8		134.97	16.1843	134.97	-35.2902
272	0.047	0.059	0.026	696.4	273.4	25.77	18.81	123.5		135.934	21.2028	135.934	-35.6171
273	0.047	0.055	0.023	696.6	270.2	25.49	18.58	122.1		136.898	24.9907	136.898	-36.5527
274	0.044	0.052	0.021	696.8	267.2	25.3	18.37	120.8		137.863	24.8847	137.863	-38.2855
275	0.044	0.049	0.019	697	264.4	25.05	18.23	119.3		138.827	21.4823	138.827	-40.702
276	0.044	0.046	0.017	697.2	261.3	24.75	18.01	117.8		139.791	16.3327	139.791	-42.8195
277	0.044	0.043	0.014	697.4	258.4	24.49	17.84	116.4		140.755	10.9515	140.755	-43.9754
278	0.044	0.041	0.013	697.6	255.4	24.2	17.58	115		141.72	5.66958	141.72	-44.0532
279	0.043	0.039	0.011	697.8	252.6	23.9	17.34	113.5		142.684	-0.38878	142.684	-43.346
280	0.042	0.037	0.01	698	250	23.62	17.15	112		143.648	-7.50373	143.648	-42.2179
281	0.043	0.034	0.008	698.2	247.4	23.51	16.99	110.6		144.612	-12.5313	144.612	-40.7814
282	0.043	0.032	0.007	698.4	244.5	23.2	16.91	109.5		145.577	-12.9065	145.577	-39.2973
283	0.044	0.03	0.006	698.6	241.5	22.97	16.77	108.4		146.541	-8.73769	146.541	-37.768
284	0.044	0.029	0.005	698.8	239	22.67	16.58	107		147.505	-1.81303	147.505	-36.3472
285	0.044	0.027	0.004	699	236.4	22.48	16.45	105.8		148.469	5.36892	148.469	-35.2447
286	0.044	0.025	0.003	699.2	234	22.32	16.34	104.6		149.433	10.9019	149.433	-34.5536
287	0.044	0.023	0.002	699.4	231.3	22.04	16.18	103.6		150.398	14.8746	150.398	-34.0756
288	0.045	0.022	0	699.6	228.9	21.86	15.99	102.4		151.362	18.8284	151.362	-33.3405
289	0.046	0.021	-0.001	699.8	226.4	21.61	15.79	101.4		152.326	23.9574	152.326	-32.4528
290	0.047	0.019	-0.003	700	223.8	21.39	15.69	100.1		153.29	30.4535	153.29	-31.5916
291	0.048	0.018	-0.004	700.2	221.6	21.19	15.54	99.02		154.255	37.7265	154.255	-30.8419
292	0.047	0.017	-0.004	700.4	219.3	20.99	15.41	97.88		155.219	44.73	155.219	-30.2171
293	0.048	0.017	-0.004	700.6	217.3	20.73	15.25	96.61		156.183	50.1345	156.183	-29.7251
294	0.05	0.016	-0.004	700.8	215	20.56	15.16	95.54		157.147	52.2064	157.147	-29.3753
295	0.05	0.015	-0.004	701	212.7	20.43	14.99	94.47		158.112	48.6889	158.112	-29.1441
296	0.051	0.014	-0.004	701.2	210.6	20.24	14.8	93.7		159.076	39.0078	159.076	-29.0051
297	0.051	0.013	-0.003	701.4	208.2	19.95	14.76	92.73		160.04	25.35	160.04	-29.0634
298	0.053	0.013	-0.004	701.6	206.2	19.82	14.63	91.68		161.004	11.5059	161.004	-29.3041
299	0.054	0.012	-0.004	701.8	204.3	19.65	14.45	90.68		161.969	1.07343	161.969	-29.6331
300	0.054	0.011	-0.005	702	202.2	19.44	14.33	89.62		162.933	-3.89898	162.933	-29.9481
301	0.054	0.011	-0.006	702.2	200.4	19.27	14.21	88.79		163.897	-3.51206	163.897	-30.2143
302	0.054	0.01	-0.006	702.4	198.1	19.12	14.11	87.85		164.861	-0.18104	164.861	-30.5256
303	0.054	0.011	-0.006	702.6	196.3	18.95	14.01	86.98		165.825	3.22653	165.825	-31.2708
304	0.054	0.01	-0.008	702.8	194.2	18.66	13.96	86.15		166.79	4.61165	166.79	-32.4495
305	0.054	0.009	-0.008	703	192.3	18.48	13.83	85.17		167.754	3.79171	167.754	-33.8582
306	0.055	0.009	-0.008	703.2	190.2	18.29	13.72	84.28		168.718	2.83833	168.718	-35.2809
307	0.054	0.008	-0.008	703.4	188.2	18.17	13.62	83.6		169.682	4.7688	169.682	-36.5916
308	0.054	0.009	-0.008	703.6	186.3	17.99	13.5	82.51		170.647	11.5722	170.647	-37.757
309	0.054	0.008	-0.01	703.8	184.5	17.84	13.37	81.79		171.611	22.105	171.611	-38.8074
310	0.054	0.008	-0.01	704	182.7	17.63	13.3	80.9		172.575	31.2546	172.575	-39.5996
311	0.053	0.007	-0.009	704.2	181	17.44	13.19	79.93		173.539	35.0883	173.539	-40.203
312	0.053	0.007	-0.008	704.4	179.6	17.32	13.07	79.22		174.504	33.3268	174.504	-40.5209
313	0.052	0.007	-0.008	704.6	177.9	17.11	12.97	78.47		175.468	28.9253	175.468	-40.36
314	0.052	0.006	-0.01	704.8	176.3	16.98	12.8	77.6		176.432	25.1407	176.432	-39.6013
315	0.051	0.006	-0.011	705	174.9	16.78	12.67	76.82		177.396	22.8574	177.396	-38.3531
316	0.051	0.006	-0.01	705.2	173.2	16.67	12.53	76.09		178.36	20.5506	178.36	-36.9857
317	0.051	0.006	-0.009	705.4	171.4	16.55	12.51	75.44		179.325	16.1703	179.325	-35.5732
318	0.051	0.007	-0.009	705.6	169.8	16.41	12.4	74.51		180.289	9.6322	180.289	-34.1193
319	0.052	0.007	-0.009	705.8	168.2	16.18	12.22	73.85		181.253	3.17598	181.253	-32.5902
320	0.051	0.007	-0.01	706	166.5	16.08	12.21	73.21		182.217	-0.86317	182.217	-31.038
321	0.05	0.006	-0.011	706.2	165.3	15.98	12.12	72.56		183.182	-1.72633	183.182	-29.6213
322	0.049	0.007	-0.011	706.4	163.8	15.87	12.06	71.72		184.146	-0.71512	184.146	-28.5319
323	0.049	0.006	-0.011	706.6	162.4	15.76	11.93	71		185.11	0.18602	185.11	-27.8238
324	0.049	0.006	-0.01	706.8	161.1	15.52	11.87	70.46		186.074	0.69407	186.074	-27.098
325	0.049	0.005	-0.01	707	159.4	15.36	11.76	69.72		187.038	2.74666	187.038	-26.3365
326	0.048	0.004	-0.01	707.2	157.8	15.17	11.58	69.09		188.003	9.00751	188.003	-25.5048
327	0.048	0.004	-0.01	707.4	156.4	15.05	11.51	68.45		188.967	20.3008	188.967	-24.5992
328	0.048	0.004	-0.011	707.6	155	14.98	11.41	67.79		189.931	34.4767	189.931	-23.6839
329	0.048	0.005	-0.011	707.8	153.7	14.78	11.41	67.17		190.895	46.8787	190.895	-22.9356
330	0.049	0.004	-0.011	708	152.4	14.64	11.44	66.7		191.86	53.4471	191.86	-22.5613
331	0.049	0.003	-0.011	708.2	151.2	14.51	11.33	66.15		192.824	54.2285	192.824	-22.6246
332	0.05	0.003	-0.01	708.4	150.3	14.37	11.27	65.64		193.788	50.8815	193.788	-23.0091
333	0.05	0.004	-0.011	708.6	149.2	14.29	11.2	64.94		194.752	45.9181	194.752	-23.5926
334	0.051	0.005	-0.011	708.8	147.6	14.21	11.05	64.44		195.717	42.2381	195.717	-24.2434
335	0.052	0.003	-0.01	709	146.4	14.08	10.89	63.74		196.681	41.137	196.681	-24.8913
336	0.052	0.003	-0.01	709.2	145	13.99	10.81	63.27		197.645	41.3691	197.645	-25.5795
337	0.052	0.003	-0.01	709.4	144	13.9	10.79	62.54		198.609	40.416	198.609	-26.378
338	0.053	0.003	-0.011	709.6	143.1	13.82	10.73	61.97		199.574	36.0622	199.574	-27.31
339	0.054	0.003	-0.011	709.8	142.1	13.75	10.67	61.43		200.538	26.2231	200.538	-28.2364
340	0.054	0.003	-0.01	710	140.9	13.62	10.52	60.88		201.502	11.6651	201.502	-29.2696
341	0.055	0.002	-0.009	710.2	139.9	13.43	10.45	60.4		202.466	-2.67922	202.466	-30.4809
342	0.057	0.002	-0.01	710.4	139	13.34	10.42	59.86		203.43	-12.205	203.43	-31.8286
343	0.061	0.002	-0.012	710.6	138	13.2	10.34	59.32		204.395	-15.0999	204.395	-33.0758
344	0.063	0.003	-0.011	710.8	137.1	13.16	10.26	58.86		205.359	-12.8029	205.359	-33.8846
345	0.065	0.003	-0.011	711	135.8	13.1	10.21	58.48		206.323	-8.45635	206.323	-34.0645
346	0.066	0.002	-0.01	711.2	134.8	12.98	10.17	58.02		207.287	-4.60756	207.287	-33.7093
347	0.067	0.002	-0.01	711.4	133.7	12.8	10.1	57.47		208.252	-1.44635	208.252	-33.0737
348	0.068	0.002	-0.011	711.6	132.8	12.8	10.06	56.93		209.216	2.7407	209.216	-32.2655
349	0.07	0.004	-0.011	711.8	132	12.72	9.991	56.42		210.18	8.55753	210.18	-31.3811
350	0.073	0.004	-0.012	712	131.3	12.55	9.841	55.96		211.144	14.5112	211.144	-30.5733
351	0.074	0.002	-0.011	712.2	130.5	12.51	9.868	55.45		212.109	17.6534	212.109	-29.8905
352	0.076	0	-0.01	712.4	129.6	12.46	9.856	55.03		213.073	15.84	213.073	-29.2639
353	0.077	0	-0.01	712.6	128.8	12.41	9.793	54.62		214.037	10.1135	214.037	-28.5104
354	0.079	0.001	-0.01	712.8	127.7	12.42	9.71	54.12		215.001	4.01474	215.001	-27.5547
355	0.081	0.002	-0.01	713	126.9	12.3	9.696	53.61		215.965	1.08243	215.965	-26.4113
356	0.083	0.002	-0.01	713.2	126.1	12.14	9.583	53.32		216.93	2.52499	216.93	-25.1302
357	0.086	0.001	-0.01	713.4	125.5	12.07	9.559	52.86		217.894	6.52838	217.894	-23.7865
358	0.089	0.002	-0.009	713.6	124.7	11.91	9.501	52.31		218.858	10.4873	218.858	-22.4783
359	0.092	0.002	-0.007	713.8	123.6	11.83	9.471	51.91		219.822	13.3578	219.822	-21.3221
360	0.093	0.002	-0.008	714	122.9	11.7	9.34	51.58		220.787	17.0043	220.787	-20.439
361	0.095	0.002	-0.009	714.2	122.3	11.65	9.3	51.21		221.751	23.0013	221.751	-19.7381
362	0.096	0.002	-0.008	714.4	121.7	11.59	9.268	50.66		222.715	28.7166	222.715	-19.0533
363	0.094	0.002	-0.009	714.6	121.1	11.55	9.196	50.24		223.679	31.5107	223.679	-18.145
364	0.091	0.002	-0.009	714.8	120.6	11.56	9.181	49.69		224.644	29.3118	224.644	-16.8246
365	0.087	0.001	-0.009	715	119.7	11.46	9.155	49.46		225.608	22.1089	225.608	-15.4705
366	0.084	0	-0.01	715.2	119.3	11.35	9.099	48.97		226.572	12.2742	226.572	-14.7035
367	0.079	0	-0.01	715.4	118.6	11.27	9.05	48.69		227.536	3.57202	227.536	-14.6531
368	0.074	0.002	-0.01	715.6	117.9	11.16	8.944	48.38		228.501	-0.98887	228.501	-15.0462
369	0.07	0.002	-0.011	715.8	117.4	11.09	8.881	47.92		229.465	-1.01236	229.465	-15.6701
370	0.066	0.002	-0.01	716	116.7	11	8.817	47.46		230.429	1.06577	230.429	-16.4798
371	0.063	0.001	-0.011	716.2	116.2	10.95	8.783	47.04		231.393	1.42735	231.393	-17.2415
372	0.06	0.001	-0.01	716.4	115.7	10.82	8.772	46.71		232.357	-2.7461	232.357	-17.6878
373	0.058	0.001	-0.01	716.6	115.1	10.76	8.728	46.3		233.322	-11.8678	233.322	-17.8815
374	0.056	0.001	-0.01	716.8	114.5	10.71	8.695	45.94		234.286	-23.3598	234.286	-18.1378
375	0.054	0.001	-0.01	717	114.1	10.65	8.62	45.6		235.25	-32.7062	235.25	-18.5916
376	0.051	0.002	-0.009	717.2	113.5	10.65	8.57	45.2		236.214	-37.1661	236.214	-19.1524
377	0.05	0.001	-0.01	717.4	113.2	10.63	8.525	44.86		237.179	-37.4817	237.179	-19.5778
378	0.049	0.001	-0.009	717.6	112.7	10.58	8.491	44.35		238.143	-36.5509	238.143	-19.5871
379	0.047	0	-0.009	717.8	112.2	10.47	8.453	44.15		239.107	-37.7542	239.107	-19.3562
380	0.046	0	-0.009	718	111.7	10.41	8.408	43.84		240.071	-43.3202	240.071	-19.0794
381	0.043	0.001	-0.009	718.2	111.2	10.37	8.467	43.32		241.036	-53.2392	241.036	-18.8088
382	0.042	0.001	-0.01	718.4	110.7	10.29	8.414	43.04		242	-65.5789	242	-18.3595
383	0.043	0.001	-0.009	718.6	110.4	10.27	8.334	42.6		242.964	-76.7614	242.964	-17.4601
384	0.043	0	-0.009	718.8	110	10.25	8.338	42.35		243.928	-84.8986	243.928	-16.0167
385	0.044	0	-0.009	719	109.8	10.18	8.277	42.07		244.893	-89.2883	244.893	-14.6407
386	0.044	0.001	-0.009	719.2	109.5	10.13	8.247	41.74		245.857	-90.1436	245.857	-13.793
387	0.042	0.002	-0.009	719.4	108.9	10.07	8.201	41.33		246.821	-87.8061	246.821	-13.3584
388	0.041	0.001	-0.009	719.6	108.2	9.981	8.111	41.1		247.785	-82.3529	247.785	-13.0455
389	0.04	0.001	-0.01	719.8	108	9.922	8.068	40.66		248.75	-73.9686	248.75	-12.6067
390	0.041	0.001	-0.01	720	107.5	9.893	8.044	40.35		249.714	-63.5553	249.714	-11.8415
391	0.041	0.001	-0.01	720.2	107.3	9.826	8.031	39.91		250.678	-51.7628	250.678	-10.4824
392	0.04	0.001	-0.009	720.4	106.8	9.736	7.967	39.45		251.642	-38.6532	251.642	-8.44245
393	0.039	0.001	-0.009	720.6	106.7	9.707	7.911	39.25		252.606	-24.8622	252.606	-6.23889
394	0.04	0.001	-0.01	720.8	106.3	9.67	7.916	39.04		253.571	-11.6513	253.571	-4.27231
395	0.04	0	-0.011	721	106.1	9.616	7.897	38.77		254.535	0.05327	254.535	-2.65721
396	0.04	0	-0.01	721.2	106	9.57	7.845	38.53		255.499	9.73377	255.499	-1.30865
397	0.04	0	-0.009	721.4	105.7	9.497	7.803	38.29		256.463	16.1215	256.463	-0.18277
398	0.041	0	-0.007	721.6	105.4	9.451	7.817	37.94		257.428	17.5006	257.428	0.61326
399	0.041	0	-0.007	721.8	105.2	9.407	7.785	37.72		258.392	13.0173	258.392	0.89388
400	0.041	0.001	-0.008	722	105.1	9.385	7.742	37.45		259.356	3.89943	259.356	0.90919
401	0.04	0.001	-0.009	722.2	105	9.395	7.714	37.23		260.32	-5.26989	260.32	0.98092
402	0.04	0.001	-0.009	722.4	104.9	9.35	7.685	36.95		261.284	-9.75322	261.284	1.39362
403	0.04	0	-0.009	722.6	104.9	9.293	7.68	36.62		262.249	-9.22779	262.249	2.10688
404	0.04	0	-0.01	722.8	104.8	9.231	7.661	36.25		263.213	-7.1544	263.213	2.67119
405	0.041	0	-0.009	723	104.5	9.212	7.63	36.03		264.177	-7.85763	264.177	2.40614
406	0.041	0	-0.008	723.2	104.4	9.209	7.602	35.62		265.141	-13.5228	265.141	1.24079
407	0.04	0	-0.007	723.4	104.1	9.128	7.584	35.48		266.106	-22.6245	266.106	-0.17596
408	0.041	0	-0.007	723.6	104	9.117	7.537	35.19		267.07	-30.1289	267.07	-1.25588
409	0.041	0	-0.007	723.8	103.9	9.107	7.538	34.99		268.034	-31.3416	268.034	-1.64265
410	0.042	0	-0.006	724	103.8	9.082	7.564	34.74		268.998	-26.8433	268.998	-1.32991
411	0.042	0	-0.006	724.2	103.8	9.057	7.56	34.41		269.963	-19.8486	269.963	-0.43402
412	0.041	0	-0.007	724.4	103.7	9.038	7.5	34.07		270.927	-13.7826	270.927	0.75397
413	0.042	0	-0.008	724.6	103.7	8.967	7.431	33.97		271.891	-10.9101	271.891	1.74
414	0.041	0.001	-0.008	724.8	103.8	8.953	7.353	33.7		272.855	-11.0981	272.855	2.41882
415	0.042	0.001	-0.007	725	103.7	8.901	7.334	33.42		273.82	-12.101	273.82	2.85629
416	0.041	0	-0.006	725.2	103.6	8.821	7.323	33.21		274.784	-12.382	274.784	3.16101
417	0.04	-0.001	-0.007	725.4	103.7	8.753	7.295	32.83		275.748	-14.3421	275.748	3.37669
418	0.038	0	-0.007	725.6	103.6	8.727	7.294	32.66		276.712	-21.4445	276.712	3.60185
419	0.037	0	-0.008	725.8	103.6	8.693	7.276	32.45		277.676	-34.3069	277.676	3.99815
420	0.036	0	-0.008	726	103.7	8.688	7.25	32.22		278.641	-49.5928	278.641	4.62711
421	0.035	0	-0.007	726.2	104	8.677	7.245	32.01		279.605	-61.6085	279.605	5.46827
422	0.035	0.001	-0.007	726.4	104	8.669	7.238	31.8		280.569	-67.5109	280.569	6.49941
423	0.033	0	-0.007	726.6	104	8.635	7.243	31.62		281.533	-69.3665	281.533	7.48223
424	0.031	0.001	-0.007	726.8	103.9	8.632	7.214	31.35		282.498	-71.1834	282.498	8.07773
425	0.03	0.002	-0.007	727	104	8.605	7.126	30.99		283.462	-76.1061	283.462	8.10901
426	0.028	0.001	-0.008	727.2	104	8.586	7.16	30.7		284.426	-83.7282	284.426	7.87812
427	0.026	0.001	-0.008	727.4	104.2	8.557	7.123	30.38		285.39	-90.6602	285.39	7.88106
428	0.024	0	-0.008	727.6	104.5	8.503	7.112	30.09		286.355	-92.6377	286.355	8.29388
429	0.024	0	-0.009	727.8	104.6	8.499	7.067	29.94		287.319	-88.5733	287.319	9.00684
430	0.022	0.001	-0.008	728	104.8	8.521	7.041	29.73		288.283	-81.6653	288.283	9.76818
431	0.021	0.001	-0.008	728.2	104.9	8.505	7.019	29.55		289.247	-75.3536	289.247	10.4439
432	0.02	0.001	-0.007	728.4	105.1	8.499	6.986	29.43		290.212	-72.3538	290.212	10.9913
433	0.02	0.001	-0.007	728.6	105.3	8.409	6.96	29.2		291.176	-73.0873	291.176	11.4825
434	0.02	0	-0.007	728.8	105.5	8.387	6.997	28.88		292.14	-73.7543	292.14	12.0878
435	0.019	0	-0.007	729	105.9	8.366	6.999	28.7		293.104	-69.6133	293.104	13.036
436	0.017	0.001	-0.008	729.2	106	8.401	6.945	28.49		294.068	-58.3305	294.068	14.3979
437	0.015	0.001	-0.008	729.4	106.4	8.368	6.934	28.38		295.033	-42.3146	295.033	16.006
438	0.015	0	-0.008	729.6	106.7	8.314	6.907	28.24		295.997	-25.8206	295.997	17.5541
439	0.015	0	-0.008	729.8	106.9	8.298	6.907	27.97		296.961	-12.8925	296.961	18.8537
440	0.016	0.001	-0.009	730	107.3	8.263	6.87	27.76		297.925	-6.80012	297.925	20.1386
441	0.015	0.002	-0.008	730.2	107.7	8.24	6.89	27.56		298.89	-8.09096	298.89	21.752
442	0.015	0.001	-0.007	730.4	108	8.142	6.901	27.36		299.854	-12.8305	299.854	23.6429
443	0.013	0.001	-0.007	730.6	108.5	8.116	6.847	27.03		300.818	-16.5433	300.818	25.5131
444	0.013	0	-0.008	730.8	108.9	8.145	6.882	26.77		301.782	-17.0925	301.782	27.0752
445	0.012	0	-0.008	731	109.3	8.121	6.847	26.62		302.747	-14.8229	302.747	28.3691
446	0.012	0	-0.008	731.2	109.7	8.121	6.891	26.45		303.711	-10.558	303.711	29.682
447	0.011	0	-0.008	731.4	110.2	8.107	6.798	26.19		304.675	-5.22368	304.675	31.1054
448	0.01	0.001	-0.008	731.6	110.6	8.131	6.785	26.14		305.639	0.51646	305.639	32.4139
449	0.01	0.002	-0.008	731.8	111.1	8.129	6.738	25.96		306.603	5.96891	306.603	33.3773
450	0.01	0.002	-0.008	732	111.6	8.11	6.745	25.86		307.568	9.61507	307.568	33.8757
451	0.011	0.001	-0.009	732.2	112.2	8.074	6.724	25.61		308.532	9.1007	308.532	33.9352
452	0.011	0.001	-0.01	732.4	112.8	8.103	6.757	25.47		309.496	4.15811	309.496	33.6187
453	0.01	0.001	-0.01	732.6	113.4	8.081	6.755	25.17		310.46	-2.33983	310.46	33.132
454	0.009	0.002	-0.009	732.8	113.8	8.061	6.753	24.98		311.425	-5.62095	311.425	32.7673
455	0.009	0.002	-0.008	733	114.1	8.075	6.718	24.91		312.389	-3.91384	312.389	32.6916
456	0.009	0.002	-0.007	733.2	114.7	8.062	6.686	24.7		313.353	0.45669	313.353	32.7242
457	0.009	0.001	-0.007	733.4	115.2	8.081	6.671	24.62		314.317	2.50863	314.317	32.5102
458	0.01	0.001	-0.007	733.6	115.7	8.114	6.701	24.4		315.282	-1.41948	315.282	31.7994
459	0.009	0.001	-0.008	733.8	116.2	8.055	6.756	24.22		316.246	-12.1065	316.246	31.0548
460	0.009	0.001	-0.008	734	117	8.062	6.761	24.07		317.21	-27.1926	317.21	30.9226
461	0.008	0	-0.008	734.2	117.5	8.08	6.76	23.83		318.174	-40.9246	318.174	31.5188
462	0.008	0.001	-0.008	734.4	117.9	8.076	6.72	23.61		319.139	-47.127	319.139	32.4842
463	0.008	0.001	-0.007	734.6	118.9	8.044	6.707	23.53		320.103	-45.1794	320.103	33.528
464	0.009	0.001	-0.008	734.8	119.6	8.06	6.726	23.43		321.067	-39.6257	321.067	34.5601
465	0.009	0.001	-0.008	735	120.3	8.046	6.673	23.26		322.031	-36.2927	322.031	35.6792
466	0.01	0	-0.009	735.2	121.1	8.106	6.653	23.13		322.995	-38.2535	322.995	36.8475
467	0.008	0	-0.009	735.4	121.8	8.163	6.7	22.96		323.96	-44.0022	323.96	38.0237
468	0.008	0	-0.009	735.6	122.4	8.15	6.705	22.83		324.924	-49.8047	324.924	39.1651
469	0.007	0.001	-0.009	735.8	123.3	8.22	6.714	22.78		325.888	-52.1413	325.888	40.2988
470	0.008	0.001	-0.008	736	124.3	8.225	6.703	22.55		326.852	-50.7799	326.852	41.3672
471	0.009	0.002	-0.007	736.2	125.1	8.168	6.718	22.39		327.817	-48.6961	327.817	42.2069
472	0.009	0.002	-0.007	736.4	125.7	8.146	6.751	22.29		328.781	-49.2608	328.781	42.761
473	0.009	0.001	-0.009	736.6	126.6	8.163	6.818	22.26		329.745	-54.894	329.745	43.384
474	0.01	0.001	-0.009	736.8	127.5	8.129	6.813	22.04		330.709	-66.4098	330.709	44.3704
475	0.01	0	-0.009	737	128.3	8.171	6.787	21.82		331.673	-83.1295	331.673	45.4341
476	0.01	0	-0.009	737.2	129.3	8.194	6.769	21.62		332.638	-102.894	332.638	46.1161
477	0.009	0	-0.008	737.4	130.1	8.208	6.826	21.45		333.602	-121.581	333.602	46.2807
478	0.009	0	-0.007	737.6	131.2	8.231	6.779	21.32		334.566	-134.972	334.566	46.2026
479	0.009	0	-0.007	737.8	131.9	8.212	6.775	21.12		335.531	-141.069	335.531	46.3758
480	0.01	0	-0.007	738	132.9	8.159	6.758	20.95		336.495	-140.414	336.495	46.7987
481	0.01	0	-0.008	738.2	133.9	8.22	6.784	20.82		337.459	-135.269	337.459	47.1734
482	0.011	0	-0.007	738.4	134.7	8.232	6.787	20.73		338.423	-128.789	338.423	47.2702
483	0.013	0	-0.006	738.6	135.9	8.254	6.761	20.6		339.387	-123.341	339.387	47.0656
484	0.012	0.001	-0.006	738.8	137.2	8.287	6.764	20.34		340.352	-118.935	340.352	46.7482
485	0.011	0.001	-0.006	739	138.2	8.346	6.789	20.22		341.316	-113.292	341.316	46.5481
486	0.009	0	-0.007	739.2	139.2	8.353	6.795	20.12		342.28	-103.692	342.28	46.6285
487	0.009	0.001	-0.007	739.4	140.3	8.37	6.8	20		343.244	-88.8275	343.244	47.2376
488	0.009	0.001	-0.006	739.6	141.4	8.379	6.79	19.94		344.209	-70.7126	344.209	48.2653
489	0.008	0.001	-0.006	739.8	142.7	8.4	6.794	19.79		345.173	-53.1982	345.173	49.2956
490	0.008	0.001	-0.007	740	144	8.432	6.826	19.6		346.137	-39.9261	346.137	49.937
491	0.01	0.001	-0.008	740.2	145	8.479	6.821	19.51		347.101	-31.8749	347.101	50.1332
492	0.01	0.001	-0.007	740.4	146.5	8.508	6.899	19.3		348.065	-27.6465	348.065	50.4404
493	0.009	0.001	-0.006	740.6	147.6	8.563	6.929	19.2		349.03	-26.1289	349.03	51.4864
494	0.009	0	-0.007	740.8	148.9	8.531	6.941	19		349.994	-27.9704	349.994	52.8847
495	0.012	0	-0.007	741	149.9	8.548	7.005	18.85		350.958	-34.6352	350.958	53.8655
496	0.013	0	-0.006	741.2	150.9	8.599	7.019	18.75		351.922	-44.1814	351.922	54.1645
497	0.011	0.001	-0.006	741.4	152.4	8.617	7.012	18.57		352.887	-51.7047	352.887	54.0421
498	0.01	0.001	-0.007	741.6	153.6	8.614	7.013	18.49		353.851	-53.867	353.851	53.8535
499	0.01	0.001	-0.008	741.8	154.9	8.643	7.081	18.48		354.815	-51.8367	354.815	53.7018
500	0.01	0.001	-0.008	742	156.1	8.724	7.123	18.29		355.779	-50.6258	355.779	53.4769
501	0.01	0	-0.008	742.2	157.4	8.841	7.115	18.11		356.744	-55.8932	356.744	53.0041
502	0.011	0	-0.007	742.4	158.9	8.832	7.035	18.02		357.708	-67.8147	357.708	52.4629
503	0.011	0	-0.006	742.6	160.4	8.837	7.086	17.87		358.672	-78.9455	358.672	52.4034
504	0.012	0	-0.007	742.8	161.9	8.807	7.06	17.72		359.636	-84.3389	359.636	53.2132
505	0.013	0	-0.007	743	163.2	8.858	7.094	17.49		360.601	-84.8273	360.601	54.5787
506	0.013	0.001	-0.008	743.2	164.8	8.876	7.096	17.32		361.565	-84.5371	361.565	55.8003
507	0.014	0.001	-0.008	743.4	166.5	8.861	7.109	17.3		362.529	-86.7743	362.529	56.5243
508	0.014	0.001	-0.008	743.6	167.9	8.904	7.182	17.2		363.493	-91.2259	363.493	56.9498
509	0.015	0	-0.007	743.8	169.7	8.916	7.227	16.98		364.457	-94.0164	364.457	57.5264
510	0.016	0	-0.006	744	171.2	8.983	7.303	16.99		365.422	-93.1888	365.422	58.4706
511	0.015	0	-0.007	744.2	172.4	9.017	7.266	16.89		366.386	-91.6492	366.386	59.455
512	0.015	-0.001	-0.009	744.4	174.3	9.034	7.308	16.77		367.35	-93.35	367.35	60.1808
513	0.015	-0.001	-0.009	744.6	175.9	9.09	7.365	16.61		368.314	-100.882	368.314	60.5912
514	0.016	0	-0.009	744.8	177.6	9.154	7.435	16.47		369.279	-113.391	369.279	60.433
515	0.017	0	-0.008	745	179.2	9.168	7.473	16.28		370.243	-126.777	370.243	59.907
516	0.017	0.001	-0.008	745.2	180.9	9.26	7.515	16.08		371.207	-135.6	371.207	59.3549
517	0.017	0.001	-0.008	745.4	182.7	9.284	7.516	16		372.171	-138.155	372.171	59.0035
518	0.018	0.001	-0.008	745.6	184.3	9.228	7.555	15.94		373.136	-136.782	373.136	58.898
519	0.02	0	-0.007	745.8	185.8	9.342	7.584	15.88		374.1	-135.644	374.1	59.0537
520	0.022	0	-0.006	746	187.7	9.391	7.628	15.76		375.064	-136.889	375.064	59.5563
521	0.022	0.001	-0.006	746.2	189.1	9.478	7.626	15.66		376.028	-139.007	376.028	60.4434
522	0.022	0	-0.007	746.4	190.9	9.514	7.65	15.57		376.993	-136.677	376.993	61.8871
523	0.022	-0.001	-0.008	746.6	192.9	9.559	7.69	15.45		377.957	-126.876	377.957	63.9
524	0.022	-0.001	-0.008	746.8	195	9.673	7.653	15.39		378.921	-114.516	378.921	66.1467
525	0.022	-0.001	-0.007	747	196.9	9.728	7.647	15.31		379.885	-104.877	379.885	68.1809
526	0.023	0	-0.007	747.2	198.6	9.732	7.738	15.17		380.849	-98.3819	380.849	69.9305
527	0.024	0	-0.007	747.4	200.2	9.751	7.776	15.05		381.814	-90.5281	381.814	71.7044
528	0.024	0	-0.005	747.6	202.3	9.752	7.777	14.91		382.778	-76.112	382.778	73.9437
529	0.024	0	-0.004	747.8	204.4	9.829	7.818	14.8		383.742	-56.7575	383.742	76.3604
530	0.024	0	-0.004	748	206.6	9.879	7.845	14.65		384.706	-41.7524	384.706	78.0102
531	0.025	0	-0.005	748.2	208.2	9.903	7.871	14.5		385.671	-38.019	385.671	77.9802
532	0.029	-0.001	-0.006	748.4	210.3	9.926	7.906	14.4		386.635	-43.5164	386.635	76.6434
533	0.031	-0.001	-0.005	748.6	212.2	10.09	7.897	14.31		387.599	-51.1849	387.599	75.0916
534	0.03	-0.002	-0.006	748.8	214.2	10.13	7.965	14.15		388.563	-54.7102	388.563	73.8632
535	0.03	-0.001	-0.006	749	216.2	10.16	8.05	14.1		389.527	-52.8441	389.527	72.8682
536	0.031	0	-0.007	749.2	218.4	10.21	8.068	14.02		390.492	-49.4207	390.492	71.7641
537	0.034	0.001	-0.005	749.4	220.3	10.22	8.083	13.87		391.456	-48.9839	391.456	70.3596
538	0.036	0.001	-0.004	749.6	222.3	10.29	8.122	13.8		392.42	-52.282	392.42	68.958
539	0.035	0.001	-0.003	749.8	224.3	10.36	8.174	13.71		393.385	-55.58	393.385	67.9952
540	0.037	-0.001	-0.004	750	226.6	10.43	8.168	13.55		394.349	-54.3422	394.349	67.6605
541	0.04	-0.001	-0.004	750.2	228.7	10.47	8.191	13.42		395.313	-47.2725	395.313	67.9087
542	0.043	0	-0.004	750.4	231.2	10.51	8.264	13.29		396.277	-38.2967	396.277	68.5722
543	0.044	0	-0.004	750.6	233.1	10.55	8.347	13.24		397.241	-34.3056	397.241	69.4054
544	0.043	0.001	-0.003	750.8	235.1	10.63	8.396	13.21		398.206	-39.9386	398.206	70.2099
545	0.042	0	-0.003	751	236.8	10.67	8.429	13.1		399.17	-54.4507	399.17	70.9039
546	0.044	0	-0.003	751.2	238.7	10.75	8.456	13.04		400.134	-71.9013	400.134	71.5486
547	0.046	0.001	-0.003	751.4	241	10.85	8.516	12.95		401.098	-84.5861	401.098	72.1308
548	0.048	0	-0.003	751.6	243.2	10.88	8.547	12.78		402.063	-88.3941	402.063	72.7636
549	0.05	0	-0.004	751.8	245.8	10.95	8.55	12.67		403.027	-88.2257	403.027	73.2899
550	0.051	-0.002	-0.004	752	248.3	11.06	8.607	12.58		403.991	-88.148	403.991	73.6431
551	0.054	-0.001	-0.005	752.2	250.4	11.08	8.628	12.4		404.955	-86.9775	404.955	74.0354
552	0.055	-0.001	-0.005	752.4	252.4	11.18	8.687	12.29		405.92	-81.4816	405.92	75.0511
553	0.056	0.001	-0.005	752.6	254.8	11.24	8.744	12.17		406.884	-69.9277	406.884	76.8209
554	0.058	0.001	-0.005	752.8	257	11.31	8.753	12.05		407.848	-53.9072	407.848	78.7894
555	0.062	0	-0.004	753	259.3	11.41	8.761	11.95		408.812	-37.8998	408.812	80.2594
556	0.063	-0.001	-0.004	753.2	261.5	11.4	8.787	11.89		409.776	-27.1702	409.776	81.0169
557	0.065	-0.003	-0.006	753.4	264	11.5	8.814	11.73		410.741	-24.1185	410.741	81.5071
558	0.067	-0.002	-0.007	753.6	266.7	11.59	8.908	11.58		411.705	-25.9806	411.705	82.5549
559	0.069	-0.001	-0.008	753.8	269	11.62	8.907	11.55		412.669	-27.2365	412.669	83.9245
560	0.07	0.001	-0.006	754	271.5	11.68	9.034	11.51		413.633	-25.3803	413.633	85.0503
561	0.072	0.001	-0.005	754.2	273.5	11.72	9.12	11.37		414.598	-22.4957	414.598	85.675
562	0.073	0	-0.005	754.4	276.2	11.8	9.165	11.27		415.562	-24.0604	415.562	85.7567
563	0.077	-0.002	-0.005	754.6	278.6	11.92	9.202	11.21		416.526	-33.4116	416.526	85.4257
564	0.08	-0.001	-0.004	754.8	281.3	11.91	9.292	11.11		417.49	-48.8407	417.49	84.9282
565	0.08	-0.001	-0.005	755	284	11.97	9.34	11.05		418.454	-67.0173	418.454	84.5235
566	0.081	0	-0.006	755.2	286.6	12.07	9.387	10.89		419.419	-84.8833	419.419	84.5766
567	0.085	0	-0.005	755.4	289	12.17	9.437	10.79		420.383	-99.1713	420.383	85.0746
568	0.089	0	-0.003	755.6	291.9	12.21	9.483	10.68		421.347	-111.558	421.347	85.8225
569	0.092	0	-0.003	755.8	294.2	12.35	9.521	10.6		422.312	-125.584	422.312	86.6308
570	0.095	-0.001	-0.003	756	296.7	12.33	9.57	10.52		423.276	-139.265	423.276	87.6088
571	0.097	-0.002	-0.005	756.2	299.3	12.47	9.623	10.46		424.24	-148.069	424.24	89.0645
572	0.099	-0.002	-0.004	756.4	301.6	12.58	9.684	10.34		425.204	-148.628	425.204	90.9935
573	0.101	0	-0.004	756.6	304.1	12.55	9.687	10.25		426.168	-141.304	426.168	92.767
574	0.104	-0.001	-0.003	756.8	307.1	12.63	9.772	10.19		427.133	-129.855	427.133	93.7221
575	0.111	0	-0.001	757	309.7	12.65	9.739	10.02		428.097	-118.67	428.097	93.9053
576	0.115	0	-0.001	757.2	312.4	12.71	9.74	9.981		429.061	-109.566	429.061	93.99
577	0.118	0	-0.001	757.4	314.5	12.84	9.835	9.93		430.025	-102.45	430.025	94.5798
578	0.12	-0.001	-0.004	757.6	317	12.9	9.833	9.814		430.99	-95.7796	430.99	95.5705
579	0.123	-0.001	-0.006	757.8	319.8	12.91	9.913	9.707		431.954	-87.9264	431.954	96.3353
580	0.128	0	-0.006	758	322.7	13	9.915	9.566		432.918	-77.8799	432.918	96.7713
581	0.133	0.001	-0.005	758.2	325	13.08	9.988	9.455		433.882	-65.0996	433.882	97.1456
582	0.137	0	-0.003	758.4	327.6	13.14	10.01	9.355		434.846	-49.9068	434.846	97.7126
583	0.14	0	-0.003	758.6	329.9	13.29	10.09	9.276		435.811	-33.3695	435.811	98.555
584	0.145	0	-0.004	758.8	332.7	13.35	10.16	9.206		436.775	-18.2173	436.775	99.584
585	0.148	0	-0.002	759	335.3	13.31	10.22	9.125		437.739	-9.37569	437.739	100.533
586	0.152	0	-0.003	759.2	337.7	13.35	10.23	9.042		438.703	-9.72077	438.703	101.388
587	0.157	-0.001	-0.003	759.4	340.7	13.44	10.31	8.982		439.668	-17.4221	439.668	102.162
588	0.163	0	-0.004	759.6	343.7	13.53	10.34	8.931		440.632	-30.1749	440.632	102.823
589	0.169	0	-0.002	759.8	346.6	13.58	10.36	8.887		441.596	-43.2409	441.596	103.38
590	0.171	0.001	-0.001	760	349.5	13.64	10.41	8.817		442.56	-51.6545	442.56	103.843
591	0.175	0	-0.002	760.2	351.9	13.65	10.44	8.684		443.525	-52.8646	443.525	104.206
592	0.18	-0.001	-0.001	760.4	354.4	13.74	10.48	8.578		444.489	-47.9472	444.489	104.197
593	0.186	-0.002	0	760.6	357.1	13.78	10.54	8.484		445.453	-40.3063	445.453	103.541
594	0.191	-0.002	0	760.8	359.7	13.93	10.6	8.377		446.417	-32.9345	446.417	102.482
595	0.196	-0.001	-0.001	761	362.3	13.94	10.6	8.332		447.382	-26.7659	447.382	101.631
596	0.202	-0.002	-0.002	761.2	365	14.08	10.7	8.252		448.346	-21.7333	448.346	101.399
597	0.206	-0.001	-0.003	761.4	367.6	14.09	10.75	8.137		449.31	-18.5576	449.31	101.673
598	0.212	0	-0.003	761.6	370	14.17	10.78	8.05		450.274	-16.7764	450.274	102.145
599	0.219	0	-0.003	761.8	372.9	14.22	10.82	7.974		451.238	-14.5958	451.238	102.83
600	0.223	0	-0.002	762	375.6	14.23	10.87	7.864		452.203	-10.1956	452.203	103.692
601	0.227	0	-0.002	762.2	377.9	14.33	10.9	7.786		453.167	-3.76577	453.167	104.625
602	0.232	0	-0.002	762.4	380.8	14.33	10.9	7.749		454.131	2.17622	454.131	105.437
603	0.236	0.001	0	762.6	382.9	14.37	10.97	7.666		455.095	4.39276	455.095	105.921
604	0.242	0	0	762.8	385.5	14.46	10.93	7.53		456.06	1.0457	456.06	105.973
605	0.25	0	0	763	388.2	14.6	11.01	7.443		457.024	-7.00038	457.024	105.708
606	0.256	0.001	-0.002	763.2	390.9	14.74	11.02	7.403		457.988	-16.498	457.988	105.355
607	0.261	0	-0.002	763.4	393.5	14.76	11.09	7.385		458.952	-23.6	458.952	105.074
608	0.266	-0.001	-0.002	763.6	395.9	14.78	11.15	7.326		459.916	-27.8334	459.916	104.743
609	0.272	-0.001	-0.002	763.8	398.4	14.78	11.21	7.176		460.881	-30.6115	460.881	104.236
610	0.277	-0.001	-0.002	764	400.9	14.83	11.28	7.173		461.845	-33.2925	461.845	103.356
611	0.283	0	-0.003	764.2	403.7	14.9	11.34	7.083		462.809	-37.0188	462.809	101.988
612	0.288	-0.001	-0.002	764.4	406.6	14.93	11.34	7.016		463.774	-42.3567	463.774	100.181
613	0.291	-0.001	-0.002	764.6	408.9	15	11.34	6.955		464.738	-48.9259	464.738	98.1342
614	0.293	-0.002	-0.002	764.8	411.8	15.03	11.35	6.851		465.702	-55.0825	465.702	96.1144
615	0.297	-0.001	-0.003	765	414	14.99	11.38	6.785		466.666	-57.7466	466.666	94.4311
616	0.302	-0.002	-0.002	765.2	416.5	15.04	11.47	6.749		467.63	-55.0891	467.63	93.3942
617	0.307	-0.001	-0.002	765.4	418.9	15.15	11.52	6.696		468.595	-47.5968	468.595	93.3818
618	0.312	-0.001	-0.003	765.6	421.5	15.22	11.58	6.594		469.559	-37.674	469.559	93.8763
619	0.318	0	-0.002	765.8	423.9	15.33	11.69	6.522		470.523	-28.706	470.523	94.3755
620	0.322	0	-0.001	766	426.6	15.35	11.71	6.473		471.487	-23.8027	471.487	94.6194
621	0.326	-0.001	-0.001	766.2	429.2	15.35	11.71	6.426		472.452	-24.0598	472.452	94.5475
622	0.332	-0.002	-0.002	766.4	431.4	15.45	11.7	6.345		473.416	-28.0184	473.416	94.2248
623	0.339	-0.002	-0.002	766.6	433.5	15.43	11.75	6.274		474.38	-32.6619	474.38	93.6695
624	0.348	-0.001	-0.002	766.8	436.2	15.41	11.81	6.189		475.344	-34.7955	475.344	92.8075
625	0.356	-0.001	-0.002	767	438.8	15.52	11.81	6.149		476.308	-31.9469	476.308	91.6874
626	0.361	-0.001	-0.002	767.2	441.3	15.61	11.81	6.105		477.273	-23.2106	477.273	90.4569
627	0.366	-0.001	-0.003	767.4	443.9	15.63	11.91	5.994		478.237	-10.1074	478.237	89.2948
628	0.372	0	-0.002	767.6	446.5	15.69	11.93	5.932		479.201	2.26393	479.201	88.1979
629	0.378	0	-0.001	767.8	449	15.72	11.92	5.911		480.165	9.88098	480.165	87.1253
630	0.388	-0.001	-0.001	768	451.3	15.72	11.97	5.798		481.13	11.4265	481.13	85.9532
631	0.397	-0.003	-0.002	768.2	453.2	15.75	11.97	5.693		482.094	8.08062	482.094	84.7512
632	0.406	-0.003	-0.001	768.4	455.5	15.78	11.94	5.669		483.058	3.10893	483.058	83.9243
633	0.413	-0.002	0	768.6	457.6	15.83	11.91	5.629		484.022	0.76467	484.022	83.808
634	0.42	0	0	768.8	460	15.89	11.92	5.572		484.987	4.54144	484.987	84.3551
635	0.425	0.001	-0.001	769	461.9	15.93	12.01	5.525		485.951	15.1637	485.951	85.2813
636	0.432	0	0.001	769.2	464.3	16.01	12.06	5.414		486.915	29.0309	486.915	86.2025
637	0.441	0	0.001	769.4	466.6	16.01	12.08	5.38		487.879	40.5732	487.879	87.2602
638	0.45	-0.001	0.002	769.6	469	15.96	12.06	5.281		488.844	45.8099	488.844	88.0748
639	0.461	-0.001	0.002	769.8	471.4	16	12.12	5.215		489.808	44.1165	489.808	88.5609
640	0.468	-0.001	0.001	770	473.6	15.97	12.1	5.144		490.772	37.9891	490.772	88.8718
641	0.475	-0.002	0.001	770.2	475.7	16.08	12.1	5.118		491.736	31.491	491.736	89.1767
642	0.482	-0.002	0.003	770.4	477.9	16.1	12.1	5.035		492.7	27.3533	492.7	89.5214
643	0.493	-0.001	0.004	770.6	479.8	16.07	12.16	4.977		493.665	26.2844	493.665	89.7938
644	0.499	0	0.002	770.8	481.5	16.1	12.17	4.942		494.629	28.0271	494.629	89.7564
645	0.505	-0.001	0.001	771	483.6	16.12	12.15	4.9		495.593	32.352	495.593	89.23
646	0.512	0	0.002	771.2	485.7	16.19	12.25	4.867		496.557	38.4877	496.557	88.2047
647	0.521	0	0.002	771.4	487.7	16.11	12.24	4.836		497.522	43.1997	497.522	86.736
648	0.524	0	0	771.6	489.3	16.1	12.22	4.75		498.486	41.9307	498.486	85.0681
649	0.525	0	0	771.8	491.3	16.14	12.28	4.677		499.45	33.9026	499.45	83.5063
650	0.525	0	0.003	772	493	16.14	12.2	4.613		500.414	22.9027	500.414	82.2627
651	0.525	-0.001	0.004	772.2	495.2	16.15	12.24	4.552		501.379	13.6562	501.379	81.5239
652	0.522	-0.002	0.002	772.4	496.9	16.17	12.28	4.526		502.343	8.314	502.343	81.2049
653	0.522	-0.001	-0.001	772.6	498.3	16.23	12.36	4.503		503.307	5.19864	503.307	80.817
654	0.52	-0.001	0	772.8	500.5	16.3	12.43	4.467		504.271	1.13871	504.271	79.7791
655	0.521	0	0	773	502.5	16.3	12.4	4.405		505.236	-5.37854	505.236	77.971
656	0.517	-0.001	0.001	773.2	504.1	16.19	12.45	4.32		506.2	-13.0212	506.2	75.9604
657	0.513	-0.002	0	773.4	505.6	16.2	12.41	4.27		507.164	-19.2859	507.164	74.6504
658	0.507	-0.002	0.001	773.6	507.3	16.23	12.4	4.227		508.128	-22.6208	508.128	73.9323
659	0.502	-0.002	0.002	773.8	509	16.26	12.38	4.179		509.092	-23.7611	509.092	73.204
660	0.496	-0.001	0.001	774	510.6	16.27	12.35	4.157		510.057	-23.5865	510.057	72.2232
661	0.49	-0.001	0.001	774.2	511.5	16.35	12.3	4.098		511.021	-22.0805	511.021	71.0864
662	0.483	0	-0.001	774.4	512.8	16.32	12.3	4.077		511.985	-19.6528	511.985	69.9342
663	0.473	0	0	774.6	514.3	16.37	12.27	4.078		512.949	-17.1268	512.949	68.7382
664	0.465	0	0.002	774.8	516.2	16.39	12.38	4.039		513.914	-15.4188	513.914	67.2429
665	0.457	0	0.004	775	517.6	16.42	12.43	4.047		514.878	-14.9923	514.878	65.2265
666	0.451	0	0.003	775.2	518.5	16.4	12.38	4.017		515.842	-15.8519	515.842	62.7818
667	0.446	0	0.001	775.4	520.1	16.36	12.32	3.934		516.806	-17.6078	516.806	60.21
668	0.443	0.001	0	775.6	521.8	16.33	12.36	3.915		517.77	-18.1846	517.77	57.8434
669	0.44	0.001	0.002	775.8	522.8	16.34	12.39	3.861		518.735	-14.7346	518.735	55.9483
670	0.436	0	0.002	776	524	16.31	12.33	3.848		519.699	-6.33156	519.699	54.7193
671	0.426	-0.002	0.003	776.2	524.9	16.33	12.36	3.804		520.663	3.67406	520.663	53.8787
672	0.42	-0.001	0.002	776.4	526.5	16.31	12.36	3.742		521.627	10.7615	521.627	52.8553
673	0.416	-0.001	0	776.6	527.8	16.33	12.4	3.733		522.592	13.3272	522.592	51.3903
674	0.413	0	0	776.8	529	16.32	12.37	3.662		523.556	13.8224	523.556	49.7793
675	0.407	0	0.002	777	529.7	16.26	12.35	3.614		524.52	15.4789	524.52	48.6317
676	0.405	-0.002	0.002	777.2	530.8	16.28	12.35	3.582		525.484	19.0226	525.484	48.0263
677	0.403	-0.001	0.001	777.4	531.9	16.23	12.33	3.539		526.449	22.0183	526.449	47.361
678	0.397	-0.001	0	777.6	532.6	16.21	12.43	3.5		527.413	21.8776	527.413	46.0383
679	0.394	0	0	777.8	533.9	16.19	12.47	3.453		528.377	19.5354	528.377	44.1772
680	0.392	-0.002	-0.001	778	534.4	16.08	12.39	3.413		529.341	19.954	529.341	42.4191
681	0.394	-0.002	0.001	778.2	535.3	16.18	12.34	3.37		530.306	26.2655	530.306	41.3044
682	0.39	-0.001	0.002	778.4	536.6	16.13	12.31	3.344		531.27	35.3553	531.27	40.6708
683	0.386	0	0.002	778.6	537.4	16.11	12.39	3.314		532.234	41.7081	532.234	40.3073
684	0.385	0	0.002	778.8	538.3	16.15	12.31	3.299		533.198	43.1728	533.198	40.008
685	0.385	-0.001	0.002	779	539	16.09	12.26	3.276		534.163	43.1569	534.163	39.6709
686	0.383	-0.001	0	779.2	539.9	15.99	12.2	3.218		535.127	45.2312	535.127	39.2745
687	0.378	-0.001	0	779.4	540.7	15.95	12.24	3.215		536.091	49.9866	536.091	38.9867
688	0.375	0	0.001	779.6	541.1	15.96	12.28	3.189		537.055	55.4122	537.055	39.1031
689	0.373	-0.001	0.002	779.8	542	16	12.28	3.158		538.019	58.937	538.019	39.7044
690	0.373	-0.001	0	780	542.2	16.02	12.19	3.136		538.984	59.6334	538.984	40.4171
691	0.372	-0.001	0.001	780.2	543.2	16	12.15	3.1		539.948	58.9333	539.948	40.7103
692	0.374	-0.001	0.003	780.4	543.5	16.01	12.15	3.046		540.912	60.2616	540.912	40.5333
693	0.371	-0.001	0.005	780.6	543.5	15.94	12.19	3.053		541.876	65.128	541.876	40.2055
694	0.366	0	0.004	780.8	543.7	15.83	12.19	2.988		542.841	69.0622	542.841	39.9535
695	0.364	0	0.002	781	544.1	15.82	12.19	2.945		543.805	65.3349	543.805	39.5516
696	0.364	-0.001	0.001	781.2	544.6	15.87	12.09	2.966		544.769	50.7499	544.769	38.421
697	0.365	-0.002	0.001	781.4	545.3	15.86	12.11	2.915		545.733	29.6322	545.733	36.5219
698	0.365	-0.002	0.003	781.6	545.5	15.85	12.1	2.893		546.697	12.5041	546.697	34.5682
699	0.365	-0.001	0.006	781.8	545.4	15.83	12.03	2.873		547.662	9.51705	547.662	33.4544
700	0.365	-0.001	0.005	782	545.3	15.86	12.09	2.866		548.626	22.62	548.626	33.4509
701	0.363	-0.002	0.001	782.2	545.3	15.75	12.03	2.807		549.59	44.0216	549.59	34.0332
702	0.364	-0.001	0.001	782.4	545.4	15.66	12	2.797		550.554	62.8329	550.554	34.4649
703	0.363	-0.002	0	782.6	545.7	15.68	11.99	2.721		551.519	73.5375	551.519	34.6689
704	0.365	-0.001	0	782.8	545.5	15.64	11.93	2.759		552.483	78.3526	552.483	34.7675
705	0.366	-0.001	0	783	545.4	15.6	11.86	2.701		553.447	80.4847	553.447	34.7806
706	0.367	-0.001	0.001	783.2	545.4	15.54	11.88	2.687		554.411	78.4214	554.411	34.3479
707	0.365	-0.002	0.001	783.4	545.3	15.45	11.88	2.668		555.376	69.4442	555.376	32.9908
708	0.369	-0.001	0.001	783.6	545.3	15.4	11.82	2.631		556.34	53.6833	556.34	31.3094
709	0.373	-0.002	0.001	783.8	545.2	15.33	11.77	2.611		557.304	34.5044	557.304	29.8429
710	0.377	-0.002	0.001	784	545	15.28	11.76	2.606		558.268	17.0466	558.268	28.6888
711	0.381	-0.002	0.001	784.2	544.6	15.27	11.76	2.566		559.232	4.97252	559.232	27.7678
712	0.383	-0.001	0.002	784.4	544.5	15.22	11.73	2.578		560.197	-1.18271	560.197	26.958
713	0.387	0	0.003	784.6	544.4	15.2	11.69	2.55		561.161	-4.41951	561.161	26.1459
714	0.392	-0.002	0.002	784.8	543.8	15.1	11.7	2.513		562.125	-9.43256	562.125	25.177
715	0.399	-0.003	-0.001	785	543.2	15.11	11.63	2.477		563.09	-17.9546	563.09	23.9206
716	0.403	-0.003	0.001	785.2	542.9	15.09	11.64	2.467		564.054	-28.5381	564.054	22.5058
717	0.407	0	0.003	785.4	542	15.07	11.61	2.421		565.018	-36.938	565.018	21.2615
718	0.414	0.001	0.004	785.6	541.6	15.06	11.58	2.399		565.982	-38.9782	565.982	20.4484
719	0.423	0.001	0.001	785.8	540.9	14.99	11.55	2.375		566.946	-32.9121	566.946	20.1944
720	0.432	0.001	0.002	786	540.2	14.95	11.57	2.356		567.911	-20.8041	567.911	20.3773
721	0.44	-0.001	0.003	786.2	539.9	14.93	11.52	2.324		568.875	-6.71263	568.875	20.7101
722	0.446	-0.003	0.003	786.4	539.2	14.88	11.48	2.309		569.839	6.22842	569.839	21.1538
723	0.453	-0.004	0.001	786.6	538.3	14.85	11.47	2.287		570.803	17.8293	570.803	21.7519
724	0.461	-0.003	0.004	786.8	537.5	14.79	11.42	2.301		571.768	29.2356	571.768	22.256
725	0.472	-0.001	0.004	787	537	14.74	11.37	2.264		572.732	39.1838	572.732	22.0343
726	0.484	-0.001	0.003	787.2	535.7	14.67	11.32	2.265		573.696	44.8705	573.696	20.6521
727	0.495	0	0.001	787.4	535	14.54	11.3	2.222		574.66	44.3351	574.66	18.6293
728	0.503	-0.001	0.002	787.6	533.7	14.54	11.2	2.191		575.625	37.2021	575.625	17.2335
729	0.514	-0.001	0.001	787.8	532.6	14.4	11.26	2.204		576.589	23.8782	576.589	16.6345
730	0.528	-0.001	0.002	788	531.3	14.44	11.21	2.183		577.553	7.03448	577.553	16.4322
731	0.539	0	0.004	788.2	530.6	14.4	11.22	2.155		578.517	-9.08865	578.517	16.2681
732	0.549	-0.002	0.003	788.4	529.8	14.35	11.12	2.152		579.481	-21.1108	579.481	15.9171
733	0.56	-0.002	0.002	788.6	528.9	14.23	11.13	2.122		580.446	-27.811	580.446	15.2842
734	0.574	-0.002	0.003	788.8	527.3	14.18	11.06	2.114		581.41	-30.6716	581.41	14.4168
735	0.584	-0.001	0.005	789	526.3	14.15	11.02	2.104		582.374	-33.047	582.374	13.332
736	0.59	-0.002	0.008	789.2	524.9	14.09	10.95	2.095		583.338	-38.3518	583.338	12.1098
737	0.605	-0.002	0.009	789.4	523.8	14.03	10.89	2.096		584.303	-46.9371	584.303	10.9442
738	0.617	-0.002	0.007	789.6	523.2	13.95	10.91	2.062		585.267	-55.6375	585.267	10.2054
739	0.628	-0.001	0.005	789.8	522	13.9	10.87	2.062		586.231	-59.9883	586.231	10.1965
740	0.638	0	0.003	790	520.3	13.85	10.83	2.013		587.195	-57.3294	587.195	10.7341
741	0.65	0.001	0.003	790.2	519	13.8	10.82	1.983		588.159	-47.8404	588.159	11.4666
742	0.662	-0.002	0.004	790.4	517	13.7	10.7	1.992		589.124	-33.7466	589.124	12.0987
743	0.671	-0.002	0.007	790.6	515.6	13.65	10.67	1.989		590.088	-18.1585	590.088	12.2967
744	0.68	-0.004	0.009	790.8	514.5	13.57	10.66	2.011		591.052	-3.17593	591.052	11.8387
745	0.681	-0.004	0.009	791	512.8	13.61	10.54	1.988		592.016	9.55739	592.016	10.772
746	0.684	-0.003	0.008	791.2	511.5	13.65	10.51	1.974		592.981	18.1306	592.981	9.35681
747	0.693	0	0.006	791.4	510.5	13.48	10.46	1.96		593.945	20.5971	593.945	8.00373
748	0.705	-0.001	0.006	791.6	508.6	13.36	10.37	1.951		594.909	15.5287	594.909	6.79282
749	0.712	0	0.005	791.8	507.5	13.35	10.35	1.908		595.873	4.06629	595.873	5.69954
750	0.716	-0.001	0.005	792	505.7	13.22	10.28	1.884		596.838	-9.02171	596.838	4.8385
751	0.715	-0.003	0.007	792.2	503.9	13.11	10.29	1.89		597.802	-17.8658	597.802	4.32861
752	0.706	-0.003	0.009	792.4	502.4	13.04	10.3	1.856		598.766	-20.2258	598.766	4.13606
753	0.703	-0.003	0.009	792.6	500.4	12.89	10.23	1.831		599.73	-17.4245	599.73	4.20811
754	0.699	-0.001	0.009	792.8	499	12.89	10.18	1.8		600.695	-13.0893	600.695	4.60358
755	0.702	-0.001	0.009	793	496.8	12.89	10.15	1.791		601.659	-10.4011	601.659	5.21282
756	0.699	0	0.009	793.2	495.3	12.79	10.16	1.782		602.623	-10.209	602.623	5.88899
757	0.699	0.001	0.008	793.4	493.2	12.71	10.17	1.762		603.587	-13.1985	603.587	6.50754
758	0.689	-0.001	0.009	793.6	491.3	12.63	10.11	1.767		604.552	-19.5777	604.552	7.1267
759	0.672	-0.002	0.007	793.8	489.4	12.58	10.08	1.765		605.516	-28.4627	605.516	7.63605
760	0.665	-0.002	0.005	794	487.8	12.57	10.01	1.736		606.48	-37.0797	606.48	7.86974
761	0.664	0	0.008	794.2	486.1	12.48	9.899	1.747		607.444	-42.0272	607.444	7.91412
762	0.654	-0.002	0.009	794.4	484.3	12.48	9.824	1.72		608.408	-41.3897	608.408	7.8019
763	0.63	-0.001	0.006	794.6	482.4	12.43	9.806	1.714		609.373	-36.371	609.373	7.42152
764	0.617	-0.002	0.004	794.8	480.7	12.33	9.752	1.691		610.337	-29.2918	610.337	6.63561
765	0.605	-0.002	0.007	795	479	12.24	9.754	1.695		611.301	-22.2412	611.301	5.43082
766	0.591	-0.003	0.009	795.2	477.1	12.18	9.738	1.681		612.265	-15.7776	612.265	3.86659
767	0.567	-0.003	0.009	795.4	474.9	12.09	9.691	1.678		613.23	-10.0053	613.23	2.08958
768	0.545	-0.004	0.006	795.6	473	12.06	9.62	1.677		614.194	-5.77175	614.194	0.34589
769	0.525	-0.003	0.003	795.8	470.7	11.99	9.55	1.68		615.158	-3.12601	615.158	-0.99058
770	0.504	0	0.002	796	468.4	11.93	9.516	1.658		616.122	-0.37127	616.122	-1.51259
771	0.48	0	0	796.2	466	11.88	9.403	1.646		617.087	3.81793	617.087	-1.41356
772	0.456	0	0	796.4	463.4	11.82	9.389	1.629		618.051	9.40905	618.051	-0.93394
773	0.439	-0.003	0.002	796.6	461.8	11.72	9.362	1.599		619.015	16.3364	619.015	-0.33134
774	0.423	-0.001	0.003	796.8	458.9	11.65	9.35	1.614		619.979	24.4154	619.979	0.154
775	0.407	-0.003	0	797	456.5	11.57	9.289	1.631		620.943	33.2146	620.943	0.23926
776	0.384	-0.002	-0.002	797.2	454.4	11.51	9.257	1.596		621.908	41.1093	621.908	-0.13846
777	0.362	-0.002	-0.003	797.4	452.5	11.44	9.219	1.589		622.872	44.5419	622.872	-0.79947
778	0.343	0	-0.003	797.6	450.1	11.38	9.193	1.566		623.836	42.2899	623.836	-1.43703
779	0.331	-0.002	-0.003	797.8	447.7	11.35	9.128	1.563		624.8	37.0509	624.8	-1.93675
780	0.312	-0.003	-0.002	798	445.6	11.25	9.125	1.529		625.765	34.4847	625.765	-2.15425
781	0.293	-0.004	-0.001	798.2	442.9	11.12	9.047	1.542		626.729	40.1117	626.729	-1.9908
782	0.274	-0.005	-0.001	798.4	440.7	11.08	8.999	1.565		627.693	54.7528	627.693	-1.55389
783	0.258	-0.003	-0.001	798.6	438.5	10.97	8.919	1.546		628.657	73.3032	628.657	-1.22763
784	0.243	-0.001	0.001	798.8	436.2	10.88	8.888	1.542		629.622	89.0111	629.622	-1.13908
785	0.229	0	0	799	434	10.79	8.814	1.502		630.586	98.5986	630.586	-1.09106
786	0.216	0.001	-0.001	799.2	431.5	10.75	8.727	1.495		631.55	102.553	631.55	-1.11035
787	0.203	0.002	-0.003	799.4	429.1	10.72	8.698	1.486		632.514	102.826	632.514	-1.42496
788	0.189	0.002	-0.001	799.6	426.1	10.65	8.634	1.473		633.479	101.269	633.479	-2.13363
789	0.176	0	-0.001	799.8	423.8	10.6	8.545	1.491		634.443	99.5997	634.443	-2.88236
790	0.168	-0.001	-0.002	800	421.1	10.53	8.566	1.49		635.407	98.898	635.407	-3.23534
791	0.161	0	-0.003	800.2	419.1	10.43	8.533	1.454		636.371	97.7303	636.371	-3.41517
792	0.159	0	-0.001	800.4	416.8	10.32	8.494	1.456		637.335	93.7849	637.335	-3.71281
793	0.153	0.001	-0.001	800.6	414.3	10.23	8.494	1.457		638.3	85.6449	638.3	-4.43209
794	0.142	0.001	-0.003	800.8	411.4	10.22	8.461	1.451		639.264	73.7543	639.264	-5.63914
795	0.126	0.001	-0.008	801	408.6	10.15	8.365	1.459		640.228	60.676	640.228	-7.06264
796	0.118	-0.003	-0.005	801.2	406.3	10.16	8.3	1.435		641.192	49.1966	641.192	-8.30105
797	0.116	-0.002	-0.002	801.4	404.2	10.14	8.282	1.421		642.157	37.8365	642.157	-9.3271
798	0.111	0	-0.004	801.6	401.6	10.07	8.205	1.404		643.121	24.3919	643.121	-10.2926
799	0.105	0.001	-0.01	801.8	399	9.941	8.132	1.387		644.085	9.31904	644.085	-11.2607
800	0.101	0	-0.011	802	396.5	9.902	8.093	1.389		645.049	-3.82714	645.049	-12.1378
801	0.096	-0.003	-0.008	802.2	394.2	9.804	8.092	1.362		646.014	-11.7052	646.014	-12.8971
802	0.094	-0.003	-0.001	802.4	391.5	9.699	8.021	1.358		646.978	-14.4546	646.978	-13.3595
803	0.087	-0.002	-0.002	802.6	388.8	9.6	7.972	1.338		647.942	-14.6273	647.942	-13.2151
804	0.085	0.001	-0.005	802.8	386	9.558	7.966	1.339		648.906	-14.4082	648.906	-12.3395
805	0.078	0.001	-0.005	803	383.8	9.457	7.91	1.329		649.87	-13.9598	649.87	-11.2076
806	0.073	0	-0.004	803.2	381.3	9.399	7.819	1.306		650.835	-11.5277	650.835	-10.6099
807	0.07	-0.002	-0.005	803.4	378.6	9.304	7.75	1.306		651.799	-4.12606	651.799	-10.8788
808	0.069	-0.003	-0.006	803.6	375.9	9.194	7.675	1.296		652.763	9.88127	652.763	-11.7096
809	0.063	-0.003	-0.006	803.8	373.5	9.181	7.614	1.292		653.727	28.0972	653.727	-12.5223
810	0.062	-0.003	-0.006	804	371	9.167	7.593	1.307		654.692	44.3056	654.692	-13.0586
811	0.06	0	-0.002	804.2	368.4	9.119	7.566	1.277		655.656	53.3019	655.656	-13.6096
812	0.056	0	0	804.4	365.2	9.053	7.563	1.261		656.62	55.2846	656.62	-14.3901
813	0.048	-0.003	0	804.6	362.7	8.992	7.505	1.268		657.584	55.3475	657.584	-15.1685
814	0.045	-0.001	-0.005	804.8	360.2	8.928	7.474	1.258		658.549	59.0118	658.549	-15.5413
815	0.044	0	-0.003	805	357.6	8.848	7.407	1.238		659.513	69.3722	659.513	-15.3192
816	0.046	-0.001	0	805.2	355.3	8.821	7.357	1.261		660.477	83.568	660.477	-14.6151
817	0.045	-0.007	0.002	805.4	352.6	8.727	7.323	1.247		661.441	92.7129	661.441	-13.9062
818	0.042	-0.004	-0.001	805.6	349.7	8.595	7.268	1.234		662.405	91.4252	662.405	-13.53
819	0.04	-0.002	-0.001	805.8	346.6	8.56	7.218	1.234		663.37	81.3829	663.37	-13.5785
820	0.038	0	-0.004	806	344	8.504	7.155	1.213		664.334	69.8231	664.334	-13.8522
821	0.033	-0.001	-0.006	806.2	341.9	8.447	7.122	1.194		665.298	63.9766	665.298	-13.9788
822	0.028	-0.001	-0.009	806.4	339.1	8.321	7.039	1.19		666.263	65.742	666.263	-13.6046
823	0.029	-0.001	-0.01	806.6	336.6	8.255	6.974	1.194		667.227	70.3551	667.227	-12.898
824	0.031	-0.002	-0.007	806.8	334.2	8.214	6.956	1.195		668.191	70.9016	668.191	-12.5437
825	0.031	-0.002	-0.004	807	331.8	8.137	6.957	1.187		669.155	64.9269	669.155	-13.0338
826	0.026	-0.002	-0.004	807.2	328.9	8.04	6.896	1.175		670.119	57.0677	670.119	-14.178
827	0.023	-0.001	-0.003	807.4	326.2	7.959	6.846	1.169		671.084	53.3653	671.084	-15.4613
828	0.025	-0.001	-0.002	807.6	323.5	7.913	6.764	1.162		672.048	53.7599	672.048	-16.6501
829	0.029	0	-0.004	807.8	321.1	7.876	6.742	1.153		673.012	52.7588	673.012	-17.8357
830	0.025	-0.001	-0.009	808	318.2	7.841	6.727	1.133		673.976	44.9903	673.976	-19.0112
831	0.019	0	-0.008	808.2	315.8	7.744	6.667	1.135		674.941	31.0918	674.941	-20.0219
832	0.018	-0.001	-0.006	808.4	313.2	7.692	6.652	1.13		675.905	15.8509	675.905	-20.5766
833	0.017	-0.002	-0.006	808.6	310.9	7.625	6.617	1.124		676.869	3.63983	676.869	-20.5173
834	0.015	-0.002	-0.006	808.8	308.6	7.573	6.513	1.119		677.833	-3.48244	677.833	-19.8991
835	0.018	-0.001	-0.005	809	306.2	7.571	6.487	1.128		678.798	-6.26029	678.798	-18.9484
836	0.02	-0.002	-0.003	809.2	303.5	7.47	6.469	1.117		679.762	-9.81028	679.762	-17.9295
837	0.018	-0.001	-0.005	809.4	300.8	7.392	6.447	1.085		680.726	-19.3597	680.726	-17.1859
838	0.016	0	-0.008	809.6	297.9	7.338	6.393	1.072		681.69	-33.8045	681.69	-16.8806
839	0.016	-0.002	-0.014	809.8	295.5	7.25	6.371	1.078		682.654	-45.0774	682.654	-16.8962
840	0.017	0	-0.015	810	293.4	7.179	6.312	1.072		683.619	-45.21	683.619	-16.9959
				810.2	291	7.135	6.301	1.071		684.583	-33.9738	684.583	-17.0037
				810.4	288.3	7.092	6.313	1.069		685.547	-18.3348	685.547	-16.9502
				810.6	286.1	7.014	6.226	1.08		686.511	-5.92871	686.511	-17.1827
				810.8	283.2	6.936	6.179	1.053		687.476	1.32204	687.476	-18.0032
				811	280.8	6.886	6.145	1.028		688.44	7.17497	688.44	-19.6004
				811.2	278	6.827	6.093	1.029		689.404	16.5856	689.404	-21.3202
				811.4	275.7	6.789	6.02	1.027		690.368	29.1185	690.368	-22.5694
				811.6	273.4	6.741	6.001	1.023		691.332	39.73	691.332	-23.3252
				811.8	270.7	6.71	5.962	1.029		692.297	45.1497	692.297	-23.7263
				812	268.4	6.593	5.897	1.027		693.261	44.7611	693.261	-23.8616
				812.2	266.2	6.57	5.846	1.02		694.225	38.9166	694.225	-23.7798
				812.4	264	6.509	5.792	0.988		695.189	27.611	695.189	-23.561
				812.6	261.7	6.418	5.717	0.988		696.154	12.4769	696.154	-23.2995
				812.8	259.4	6.381	5.74	0.982		697.118	-2.12507	697.118	-22.9957
				813	256.9	6.32	5.712	0.979		698.082	-13.0526	698.082	-22.6184
				813.2	254.5	6.281	5.704	0.974		699.046	-20.8383	699.046	-22.2247
				813.4	251.9	6.201	5.662	0.967		700.011	-27.9915	700.011	-21.9489
				813.6	250	6.214	5.581	0.954		700.975	-35.3139	700.975	-21.9751
				813.8	247.7	6.152	5.577	0.966		701.939	-39.3778	701.939	-22.1084
				814	245	6.101	5.557	0.951		702.903	-38.3377	702.903	-22.1016
				814.2	242.8	6.006	5.507	0.948		703.868	-34.5402	703.868	-21.933
				814.4	240.6	5.971	5.494	0.933		704.832	-31.034	704.832	-21.8681
				814.6	238.4	5.91	5.451	0.908		705.796	-28.9686	705.796	-22.3889
				814.8	236	5.861	5.363	0.914		706.76	-28.3215	706.76	-23.5635
				815	233.9	5.797	5.332	0.918		707.725	-29.1064	707.725	-24.9777
				815.2	231.8	5.734	5.311	0.912		708.689	-29.8438	708.689	-25.7858
				815.4	229.3	5.676	5.283	0.926		709.653	-28.8013	709.653	-25.9054
				815.6	227.2	5.634	5.277	0.918		710.617	-26.1032	710.617	-25.7712
				815.8	225	5.61	5.217	0.899		711.581	-24.5185	711.581	-25.7414
				816	222.7	5.557	5.172	0.881		712.546	-27.9218	712.546	-25.8922
				816.2	220.7	5.51	5.139	0.887		713.51	-37.03	713.51	-26.1576
				816.4	218.5	5.421	5.136	0.874		714.474	-46.0781	714.474	-26.4004
				816.6	216.1	5.344	5.062	0.877		715.438	-46.5929	715.438	-26.4419
				816.8	213.9	5.324	5.008	0.863		716.403	-34.8382	716.403	-26.2313
				817	212	5.261	5.008	0.864		717.367	-16.365	717.367	-25.9413
				817.2	209.9	5.203	4.965	0.871		718.331	-1.14753	718.331	-25.8129
				817.4	207.9	5.197	4.889	0.884		719.295	6.32613	719.295	-26.0548
				817.6	205.7	5.151	4.856	0.875		720.26	8.85097	720.26	-26.6472
				817.8	203.5	5.127	4.877	0.844		721.224	12.6563	721.224	-27.2226
				818	201.2	5.056	4.925	0.832		722.188	18.8022	722.188	-27.724
				818.2	199.3	5.004	4.891	0.818		723.152	24.4118	723.152	-28.3521
				818.4	197.5	4.953	4.89	0.831		724.116	27.2299	724.116	-29.1218
				818.6	195.9	4.904	4.837	0.838		725.081	27.6445	725.081	-29.7552
				818.8	193.7	4.88	4.804	0.826		726.045	26.0341	726.045	-29.9501
				819	191.8	4.829	4.757	0.824		727.009	22.0079	727.009	-29.7359
				819.2	189.8	4.764	4.756	0.82		727.973	16.1189	727.973	-29.375
				819.4	187.8	4.728	4.736	0.824		728.938	8.85276	728.938	-29.0791
				819.6	186	4.659	4.669	0.827		729.902	-0.40273	729.902	-28.857
				819.8	183.8	4.64	4.692	0.81		730.866	-12.091	730.866	-28.5956
				820	181.9	4.614	4.639	0.807		731.83	-24.2117	731.83	-28.1211
				820.2	179.8	4.582	4.611	0.801		732.795	-32.1118	732.795	-27.3216
				820.4	177.8	4.516	4.599	0.788		733.759	-32.6566	733.759	-26.2682
				820.6	175.7	4.46	4.549	0.755		734.723	-28.1288	734.723	-25.1773
				820.8	173.7	4.362	4.533	0.76		735.687	-25.2837	735.687	-24.3681
				821	172.2	4.371	4.473	0.75		736.652	-28.4956	736.652	-23.9625
				821.2	170.5	4.339	4.442	0.748		737.616	-35.8174	737.616	-23.8749
				821.4	168.7	4.285	4.426	0.756		738.58	-41.3869	738.58	-24.1227
				821.6	167	4.233	4.373	0.749		739.544	-41.6821	739.544	-24.7198
				821.8	164.9	4.2	4.363	0.763		740.508	-36.9251	740.508	-25.6456
				822	162.9	4.143	4.362	0.761		741.473	-30.2034	741.473	-26.8422
				822.2	160.9	4.102	4.334	0.735		742.437	-24.1867	742.437	-28.1655
				822.4	159.2	4.067	4.286	0.727		743.401	-19.5114	743.401	-29.4249
				822.6	157.5	4.028	4.246	0.728		744.365	-15.0133	744.365	-30.5453
				822.8	155.9	3.996	4.251	0.712		745.33	-10.5868	745.33	-31.6387
				823	154.3	3.978	4.213	0.688		746.294	-7.94154	746.294	-32.8162
				823.2	152.7	3.938	4.18	0.689		747.258	-8.51415	747.258	-34.0162
				823.4	151.1	3.906	4.152	0.678		748.222	-12.172	748.222	-35.1045
				823.6	149.2	3.89	4.126	0.701		749.187	-17.8841	749.187	-36.1553
				823.8	147.7	3.849	4.068	0.702		750.151	-24.1285	750.151	-37.314
				824	145.8	3.813	4.022	0.676		751.115	-27.0897	751.115	-38.2985
				824.2	144.1	3.775	4.016	0.682		752.079	-24.4225	752.079	-38.7707
				824.4	142.6	3.707	4.006	0.702		753.043	-17.8501	753.043	-38.7098
				824.6	141.3	3.645	3.987	0.686		754.008	-12.0863	754.008	-38.4674
				824.8	139.5	3.608	4.013	0.667		754.972	-11.1446	754.972	-38.2832
				825	138.1	3.542	3.982	0.667		755.936	-13.6027	755.936	-38.1431
				825.2	136.2	3.514	3.939	0.674		756.9	-15.7954	756.9	-38.0999
				825.4	134.9	3.462	3.936	0.631		757.865	-14.96	757.865	-38.2362
				825.6	133.1	3.462	3.898	0.619		758.829	-10.4767	758.829	-38.4365
				825.8	131.7	3.434	3.881	0.607		759.793	-3.93016	759.793	-38.4608
				826	129.8	3.425	3.852	0.623		760.757	2.54095	760.757	-38.2099
				826.2	128.4	3.391	3.854	0.62		761.722	7.63855	761.722	-37.754
				826.4	127.1	3.375	3.799	0.621		762.686	12.0884	762.686	-37.2069
				826.6	125.7	3.294	3.804	0.611		763.65	17.6608	763.65	-36.7571
				826.8	124.3	3.237	3.769	0.609		764.614	24.571	764.614	-36.5822
				827	123.1	3.211	3.707	0.604		765.578	30.9338	765.578	-36.7649
				827.2	121.3	3.205	3.718	0.594		766.543	33.9887	766.543	-37.2003
				827.4	119.7	3.167	3.666	0.608		767.507	33.4039	767.507	-37.8426
				827.6	118.1	3.113	3.645	0.595		768.471	35.343	768.471	-38.5484
				827.8	116.6	3.078	3.646	0.609		769.435	47.2794	769.435	-38.8997
				828	115	3.037	3.632	0.587		770.4	71.0638	770.4	-38.4736
				828.2	113.5	3.007	3.604	0.602		771.364	98.5031	771.364	-37.5222
				828.4	112	3.012	3.568	0.595		772.328	119.813	772.328	-36.5904
				828.6	110.6	2.951	3.521	0.585		773.292	130.784	773.292	-36.136
				828.8	109.1	2.944	3.497	0.572		774.257	133.72	774.257	-36.2291
				829	107.9	2.925	3.475	0.575		775.221	134.836	775.221	-36.6181
				829.2	106.7	2.89	3.438	0.558		776.185	137.882	776.185	-36.9201
				829.4	105.3	2.863	3.399	0.553		777.149	143.252	777.149	-36.6591
				829.6	104.2	2.821	3.392	0.551		778.114	149.079	778.114	-35.7326
				829.8	103.1	2.761	3.414	0.531		779.078	152.986	779.078	-34.4636
				830	101.7	2.729	3.403	0.548		780.042	152.611	780.042	-33.2278
				830.2	100.3	2.699	3.387	0.546		781.006	146.223	781.006	-32.1498
				830.4	99.18	2.654	3.377	0.551		781.971	133.815	781.971	-31.2252
				830.6	98.14	2.637	3.344	0.535		782.935	116.665	782.935	-30.5361
				830.8	96.79	2.637	3.32	0.528		783.899	95.3408	783.899	-30.1198
				831	95.79	2.624	3.298	0.532		784.863	69.6914	784.863	-29.8576
				831.2	94.49	2.582	3.318	0.52		785.827	43.1182	785.827	-29.7175
				831.4	93.3	2.553	3.286	0.523		786.792	21.5885	786.792	-29.7934
				831.6	91.97	2.516	3.264	0.517		787.756	11.7642	787.756	-29.9434
				831.8	90.87	2.508	3.232	0.536		788.72	13.1557	788.72	-30.0463
				832	89.67	2.471	3.201	0.524		789.684	19.5418	789.684	-30.2704
				832.2	88.48	2.456	3.209	0.529		790.649	23.7948	790.649	-30.8512
				832.4	87.28	2.412	3.21	0.518		791.613	24.4768	791.613	-31.6584
				832.6	86.11	2.403	3.239	0.509		792.577	24.594	792.577	-32.635
				832.8	84.91	2.385	3.213	0.493		793.541	27.0792	793.541	-33.8352
				833	83.8	2.34	3.19	0.483		794.505	33.2579	794.505	-35.1703
				833.2	82.73	2.321	3.135	0.472		795.47	42.4599	795.47	-36.2657
				833.4	81.54	2.268	3.101	0.467		796.434	53.4226	796.434	-36.8572
				833.6	80.53	2.26	3.103	0.46		797.398	64.0772	797.398	-37.1704
				833.8	79.49	2.224	3.093	0.446		798.362	71.9042	798.362	-37.426
				834	78.22	2.213	3.08	0.442		799.327	74.5952	799.327	-37.5468
				834.2	77.05	2.204	3.069	0.439		800.291	70.9792	800.291	-37.4429
				834.4	75.97	2.167	3.018	0.44		801.255	61.236	801.255	-37.2213
				834.6	75.07	2.131	2.992	0.426		802.219	47.2972	802.219	-37.0063
				834.8	73.97	2.129	2.941	0.43		803.184	33.2511	803.184	-36.7547
				835	72.86	2.132	2.933	0.429		804.148	23.6718	804.148	-36.4419
				835.2	71.85	2.068	2.921	0.425		805.112	21.5561	805.112	-36.2799
				835.4	70.99	2.042	2.882	0.437		806.076	24.5222	806.076	-36.4102
				835.6	70.06	2.004	2.873	0.417		807.04	28.9547	807.04	-36.7708
				835.8	69.09	1.988	2.866	0.42		808.005	34.0105	808.005	-37.1538
				836	68.14	1.958	2.848	0.425		808.969	39.9626	808.969	-37.5373
				836.2	67.22	1.955	2.849	0.424		809.933	44.7554	809.933	-37.8798
				836.4	66.25	1.933	2.838	0.399		810.898	46.9207	810.898	-38.109
				836.6	65.32	1.898	2.824	0.423		811.862	46.5756	811.862	-38.3697
				836.8	64.34	1.866	2.804	0.414		812.826	45.5971	812.826	-38.7942
				837	63.59	1.85	2.776	0.412		813.79	45.9342	813.79	-39.3135
				837.2	62.73	1.855	2.765	0.401		814.754	47.5232	814.754	-39.5174
				837.4	61.98	1.806	2.745	0.392		815.719	49.3101	815.719	-39.2242
				837.6	61.04	1.796	2.735	0.386		816.683	50.1459	816.683	-38.6333
				837.8	60.13	1.769	2.745	0.38		817.647	49.4995	817.647	-38.0653
				838	59.21	1.761	2.74	0.374		818.611	46.7125	818.611	-37.7982
				838.2	58.48	1.745	2.703	0.378		819.576	40.7715	819.576	-38.0267
				838.4	57.56	1.723	2.653	0.377		820.54	31.8202	820.54	-38.8709
				838.6	56.68	1.726	2.667	0.377		821.504	23.3225	821.504	-40.1248
				838.8	55.77	1.722	2.655	0.375		822.468	20.2363	822.468	-41.3209
				839	54.87	1.694	2.615	0.372		823.433	24.1318	823.433	-42.178
				839.2	54.02	1.664	2.607	0.368		824.397	31.7137	824.397	-42.8033
				839.4	53.23	1.647	2.602	0.345		825.361	37.287	825.361	-43.528
				839.6	52.42	1.616	2.577	0.347		826.325	38.9945	826.325	-44.4424
				839.8	51.58	1.613	2.573	0.355		827.289	42.5266	827.289	-45.3251
				840	50.83	1.621	2.578	0.351		828.254	52.9066	828.254	-45.9909
				840.2	50.08	1.605	2.552	0.343		829.218	69.7677	829.218	-46.3023
				840.4	49.11	1.598	2.528	0.337		830.182	88.5401	830.182	-46.3295
				840.6	48.49	1.554	2.526	0.342		831.146	105.232	831.146	-46.326
				840.8	47.77	1.514	2.532	0.348		832.111	119.582	832.111	-46.1901
				841	47.04	1.508	2.526	0.341		833.075	131.966	833.075	-45.5883
				841.2	46.25	1.49	2.483	0.326		834.039	143.14	834.039	-44.4339
				841.4	45.43	1.472	2.476	0.329		835.003	154.41	835.003	-43.0581
				841.6	44.68	1.442	2.472	0.321		835.967	165.361	835.967	-42.0336
				841.8	43.91	1.416	2.458	0.325		836.932	173.344	836.932	-41.4168
				842	43.15	1.406	2.436	0.322		837.896	175.448	837.896	-41.0434
				842.2	42.57	1.397	2.439	0.316		838.86	171.798	838.86	-40.8762
				842.4	41.81	1.383	2.433	0.305		839.824	166.723	839.824	-40.8913
				842.6	41.09	1.374	2.429	0.301		840.789	164.802	840.789	-40.8937
				842.8	40.33	1.349	2.402	0.3		841.753	166.455	841.753	-40.6812
				843	39.79	1.343	2.399	0.298		842.717	167.61	842.717	-40.3546
				843.2	39.01	1.314	2.415	0.295		843.681	165.125	843.681	-40.186
				843.4	38.38	1.303	2.394	0.292		844.646	161.28	844.646	-40.288
				843.6	37.77	1.316	2.352	0.286		845.61	161.725	845.61	-40.4758
				843.8	37.23	1.288	2.325	0.293		846.574	168.445	846.574	-40.5869
				844	36.64	1.28	2.315	0.281		847.538	174.456	847.538	-40.6298
				844.2	36.08	1.257	2.321	0.286		848.503	172.289	848.503	-40.7587
				844.4	35.44	1.249	2.306	0.284		849.467	162.337	849.467	-41.2054
				844.6	34.79	1.214	2.288	0.279		850.431	149.009	850.431	-41.9615
				844.8	34.1	1.19	2.276	0.272		851.395	135.833	851.395	-42.5603
				845	33.52	1.175	2.273	0.284		852.359	123.872	852.359	-42.775
				845.2	32.99	1.15	2.273	0.279		853.324	115.339	853.324	-42.8392
				845.4	32.5	1.136	2.274	0.282		854.288	111.773	854.288	-43.3239
				845.6	31.95	1.116	2.3	0.275		855.252	111.525	855.252	-44.4867
				845.8	31.28	1.098	2.294	0.28		856.216	110.419	856.216	-45.8579
				846	30.68	1.108	2.287	0.296		857.181	105.848	857.181	-47.2579
				846.2	30.18	1.097	2.251	0.29		858.145	98.9541	858.145	-48.7848
				846.4	29.69	1.086	2.242	0.291		859.109	92.6766	859.109	-50.5212
				846.6	29.22	1.084	2.241	0.287		860.073	87.1467	860.073	-52.525
				846.8	28.81	1.073	2.207	0.27		861.038	81.199	861.038	-54.5181
				847	28.22	1.079	2.204	0.274		862.002	74.7697	862.002	-56.2193
				847.2	27.72	1.068	2.215	0.262		862.966	70.2424	862.966	-57.4386
				847.4	27.18	1.06	2.211	0.258		863.93	68.8394	863.93	-58.1362
				847.6	26.7	1.046	2.206	0.248		864.894	65.7491	864.894	-58.4023
				847.8	26.15	1.027	2.191	0.243		865.859	55.2732	865.859	-58.4609
				848	25.75	1.008	2.197	0.248		866.823	36.3079	866.823	-58.5885
				848.2	25.28	0.989	2.199	0.247		867.787	14.9673	867.787	-58.8065
				848.4	24.77	0.983	2.203	0.249		868.751	-1.57259	868.751	-58.8916
				848.6	24.24	0.973	2.175	0.241		869.716	-12.9631	869.716	-58.497
				848.8	23.83	0.967	2.182	0.243		870.68	-21.209	870.68	-57.4902
				849	23.41	0.944	2.163	0.238		871.644	-26.6781	871.644	-56.0986
				849.2	22.89	0.931	2.159	0.251		872.608	-28.3973	872.608	-54.7122
				849.4	22.45	0.929	2.141	0.24		873.573	-26.8813	873.573	-53.6955
				849.6	22.06	0.929	2.135	0.246		874.537	-24.5996	874.537	-52.9927
				849.8	21.61	0.922	2.113	0.244		875.501	-23.7992	875.501	-52.4277
				850	21.18	0.917	2.114	0.24		876.465	-24.1056	876.465	-52.1525
				850.2	20.8	0.918	2.11	0.235		877.429	-23.6761	877.429	-52.3222
				850.4	20.45	0.902	2.115	0.24		878.394	-21.6146	878.394	-52.8217
				850.6	20	0.896	2.104	0.238		879.358	-18.966	879.358	-53.466
				850.8	19.52	0.88	2.092	0.232		880.322	-16.6035	880.322	-54.0428
				851	19.11	0.869	2.136	0.225		881.286	-14.6851	881.286	-54.629
				851.2	18.77	0.859	2.103	0.224		882.251	-12.3414	882.251	-55.3623
				851.4	18.46	0.85	2.075	0.225		883.215	-8.95079	883.215	-56.2639
				851.6	18.12	0.835	2.061	0.223		884.179	-4.53421	884.179	-57.3689
				851.8	17.77	0.825	2.069	0.229		885.143	0.00481	885.143	-58.5504
				852	17.43	0.827	2.074	0.231		886.108	2.05177	886.108	-59.549
				852.2	17.08	0.822	2.06	0.22		887.072	-0.69509	887.072	-60.0186
				852.4	16.7	0.807	2.059	0.219		888.036	-7.20784	888.036	-59.9475
				852.6	16.38	0.808	2.07	0.208		889	-14.349	889	-59.5098
				852.8	16.06	0.805	2.071	0.209		889.965	-19.9078	889.965	-58.9357
				853	15.75	0.784	2.098	0.207		890.929	-22.9868	890.929	-58.393
				853.2	15.46	0.79	2.083	0.206		891.893	-24.6844	891.893	-57.8355
				853.4	15.16	0.779	2.069	0.205		892.857	-26.5305	892.857	-57.1777
				853.6	14.87	0.782	2.068	0.212		893.822	-28.8984	893.822	-56.4513
				853.8	14.53	0.753	2.049	0.21		894.786	-30.2905	894.786	-55.8956
				854	14.32	0.742	2.037	0.208		895.75	-29.4671	895.75	-55.683
				854.2	14.01	0.751	2.032	0.21		896.714	-28.1931	896.714	-55.7717
				854.4	13.75	0.74	2.04	0.205		897.678	-30.0347	897.678	-56.0668
				854.6	13.43	0.735	2.069	0.203		898.643	-36.044	898.643	-56.6555
				854.8	13.23	0.737	2.075	0.194		899.607	-42.8324	899.607	-57.5379
				855	13.01	0.733	2.073	0.205		900.571	-45.4239	900.571	-58.5268
				855.2	12.7	0.714	2.056	0.206		901.535	-42.4597	901.535	-59.481
				855.4	12.36	0.719	2.053	0.199		902.5	-37.2925	902.5	-60.3954
				855.6	12.13	0.709	2.019	0.197		903.464	-34.5188	903.464	-61.3394
				855.8	11.91	0.694	2.038	0.196		904.428	-37.5375	904.428	-62.2235
				856	11.7	0.693	2.041	0.19		905.392	-45.6978	905.392	-63.0879
				856.2	11.48	0.682	2.031	0.191		906.356	-55.814	906.356	-64.0723
				856.4	11.27	0.672	2.006	0.192		907.321	-64.4746	907.321	-65.2506
				856.6	11.03	0.666	2.005	0.192		908.285	-70.2953	908.285	-66.4978
				856.8	10.78	0.662	2.045	0.192		909.249	-73.8269	909.249	-67.6944
				857	10.53	0.664	2.044	0.194		910.213	-75.9271	910.213	-68.7896
				857.2	10.37	0.647	2.054	0.2		911.178	-77.9814	911.178	-69.708
				857.4	10.14	0.65	2.08	0.196		912.142	-81.2901	912.142	-70.522
				857.6	9.916	0.652	2.057	0.202		913.106	-85.3868	913.106	-71.3298
				857.8	9.679	0.625	2.046	0.199		914.07	-87.6397	914.07	-72.096
				858	9.468	0.629	2.028	0.191		915.035	-87.4787	915.035	-72.6947
				858.2	9.282	0.632	2.017	0.203		915.999	-88.1607	915.999	-73.0885
				858.4	9.095	0.641	1.992	0.212		916.963	-92.9068	916.963	-73.3212
				858.6	8.928	0.646	1.973	0.214		917.927	-100.572	917.927	-73.3298
				858.8	8.748	0.635	1.991	0.213		918.891	-106.056	918.891	-72.9514
				859	8.543	0.622	2.029	0.205		919.856	-106.459	919.856	-72.1106
				859.2	8.35	0.619	2.011	0.206		920.82	-103.326	920.82	-71.0069
				859.4	8.196	0.611	1.996	0.192		921.784	-100.167	921.784	-69.9434
				859.6	8.118	0.612	1.984	0.196		922.749	-98.421	922.749	-69.1169
				859.8	7.904	0.599	1.99	0.2		923.713	-97.3271	923.713	-68.5325
				860	7.726	0.58	2.006	0.195		924.677	-95.3213	924.677	-68.1607
				860.2	7.496	0.588	2.025	0.198		925.641	-91.8329	925.641	-67.8354
				860.4	7.354	0.607	2.046	0.198		926.605	-87.2173	926.605	-67.3664
				860.6	7.194	0.596	2.054	0.202		927.57	-81.4651	927.57	-66.6854
				860.8	7.083	0.598	2.033	0.199		928.534	-75.0296	928.534	-65.9214
				861	6.919	0.596	2.005	0.187		929.498	-68.964	929.498	-65.2957
				861.2	6.824	0.59	2.004	0.201		930.462	-63.8382	930.462	-64.8478
				861.4	6.674	0.578	2	0.19		931.427	-59.8351	931.427	-64.4809
				861.6	6.528	0.583	1.997	0.188		932.391	-56.4838	932.391	-64.028
				861.8	6.376	0.597	2.011	0.188		933.355	-53.2828	933.355	-63.4393
				862	6.237	0.591	1.972	0.186		934.319	-50.6728	934.319	-62.944
				862.2	6.052	0.58	1.993	0.183		935.284	-49.1471	935.284	-62.5554
				862.4	5.949	0.572	1.985	0.178		936.248	-47.9119	936.248	-62.0919
				862.6	5.844	0.57	2.011	0.173		937.212	-44.9993	937.212	-61.3974
				862.8	5.787	0.574	2.016	0.18		938.176	-39.0432	938.176	-60.464
				863	5.656	0.566	1.999	0.185		939.14	-30.8225	939.14	-59.4001
				863.2	5.502	0.559	2.002	0.184		940.105	-21.6429	940.105	-58.3543
				863.4	5.358	0.554	2.013	0.184		941.069	-12.8319	941.069	-57.3656
				863.6	5.229	0.55	1.998	0.182		942.033	-4.84631	942.033	-56.4571
				863.8	5.123	0.55	2.006	0.187		942.997	1.69581	942.997	-55.7689
				864	5.063	0.536	1.998	0.186		943.962	6.45317	943.962	-55.4763
				864.2	4.972	0.539	2.022	0.189		944.926	9.83189	944.926	-55.4691
				864.4	4.888	0.541	2.018	0.178		945.89	12.7251	945.89	-55.5087
				864.6	4.783	0.535	1.994	0.178		946.854	15.7365	946.854	-55.5129
				864.8	4.695	0.537	1.96	0.175		947.818	18.2285	947.818	-55.5762
				865	4.564	0.535	1.975	0.176		948.783	19.5491	948.783	-55.6828
				865.2	4.469	0.537	1.991	0.173		949.747	19.9698	949.747	-55.7133
				865.4	4.349	0.529	1.987	0.159		950.711	20.2893	950.711	-55.751
				865.6	4.214	0.524	1.987	0.167		951.676	21.6149	951.676	-56.0065
				865.8	4.115	0.516	1.995	0.162		952.64	24.2467	952.64	-56.2334
				866	4.062	0.535	2.003	0.168		953.604	28.1441	953.604	-56.0968
				866.2	3.961	0.532	2.008	0.175		954.568	33.5194	954.568	-55.3977
				866.4	3.897	0.521	2.002	0.177		955.532	39.7864	955.532	-54.2559
				866.6	3.788	0.531	1.999	0.174		956.497	45.3226	956.497	-52.9579
				866.8	3.733	0.538	1.999	0.178		957.461	47.4294	957.461	-51.7585
				867	3.684	0.54	1.989	0.179		958.425	45.7953	958.425	-50.8243
				867.2	3.581	0.551	2.007	0.175		959.389	42.6113	959.389	-49.9523
				867.4	3.524	0.555	1.985	0.171		960.354	39.0775	960.354	-48.9377
				867.6	3.435	0.534	1.982	0.179		961.318	35.2557	961.318	-47.9387
				867.8	3.395	0.528	1.995	0.176		962.282	30.7656	962.282	-47.4045
				868	3.333	0.524	1.977	0.175		963.246	25.3132	963.246	-47.6707
				868.2	3.272	0.522	1.954	0.176		964.211	20.3208	964.211	-48.2191
				868.4	3.213	0.529	1.973	0.173		965.175	17.5389	965.175	-48.4794
				868.6	3.124	0.512	1.974	0.17		966.139	17.1696	966.139	-48.5082
				868.8	3.067	0.5	1.97	0.163		967.103	18.3634	967.103	-48.7025
				869	3.016	0.493	1.984	0.163		968.067	21.0455	968.067	-49.3937
				869.2	2.935	0.5	1.957	0.168		969.032	26.8338	969.032	-50.496
				869.4	2.92	0.494	1.966	0.176		969.996	36.6245	969.996	-51.8334
				869.6	2.842	0.49	1.966	0.171		970.96	48.4062	970.96	-53.1247
				869.8	2.784	0.477	1.964	0.169		971.924	58.4413	971.924	-54.0198
				870	2.749	0.487	1.984	0.172		972.889	65.3273	972.889	-54.6564
				870.2	2.705	0.496	1.988	0.172		973.853	71.126	973.853	-55.2865
				870.4	2.626	0.495	1.988	0.172		974.817	78.0339	974.817	-55.9612
				870.6	2.577	0.487	2.003	0.179		975.781	85.8414	975.781	-56.6186
				870.8	2.51	0.477	1.997	0.181		976.745	92.3118	976.745	-57.1816
				871	2.472	0.479	1.994	0.179		977.71	97.1881	977.71	-57.6078
				871.2	2.419	0.491	1.994	0.185		978.674	101.995	978.674	-57.8059
				871.4	2.358	0.487	2.013	0.182		979.638	108.043	979.638	-57.997
				871.6	2.332	0.493	2.029	0.176		980.602	116.776	980.602	-58.3107
				871.8	2.279	0.49	2.017	0.176		981.567	128.646	981.567	-58.7282
				872	2.252	0.481	2.003	0.173		982.531	142.294	982.531	-59.157
				872.2	2.225	0.485	2.013	0.17		983.495	156.426	983.495	-59.2986
				872.4	2.166	0.49	2.003	0.169		984.459	170.597	984.459	-59.3765
				872.6	2.127	0.493	1.995	0.169		985.424	185.8	985.424	-59.7208
				872.8	2.085	0.501	1.978	0.165		986.388	203.971	986.388	-60.3404
				873	2.032	0.502	1.98	0.163		987.352	225.499	987.352	-61.0673
				873.2	1.989	0.51	1.981	0.166		988.316	247.734	988.316	-61.7078
				873.4	1.957	0.485	1.969	0.172		989.281	265.959	989.281	-62.3668
				873.6	1.911	0.479	1.951	0.165		990.245	277.52	990.245	-63.0428
				873.8	1.86	0.477	1.962	0.156		991.209	283.809	991.209	-63.5634
				874	1.83	0.476	1.98	0.166		992.173	288.397	992.173	-63.7314
				874.2	1.816	0.482	2.009	0.169		993.138	293.926	993.138	-63.4456
				874.4	1.783	0.476	1.997	0.181		994.102	300.098	994.102	-62.7354
				874.6	1.745	0.482	1.983	0.18		995.066	304.981	995.066	-61.6535
				874.8	1.715	0.485	1.963	0.18		996.03	307.215	996.03	-60.2389
				875	1.688	0.482	1.967	0.173		996.994	307.242	996.994	-58.7049
				875.2	1.666	0.477	1.956	0.174		997.959	307.128	997.959	-57.3805
				875.4	1.641	0.482	1.981	0.172		998.923	308.039	998.923	-56.3886
				875.6	1.618	0.484	1.987	0.174		999.887	308.931	999.887	-55.4906
				875.8	1.589	0.488	2.004	0.174		1000.85	307.653	1000.85	-54.6077
				876	1.606	0.497	2.019	0.18		1001.82	302.714	1001.82	-54.0454
				876.2	1.573	0.491	2.013	0.177		1002.78	295.464	1002.78	-54.1968
				876.4	1.556	0.488	2.012	0.173		1003.74	288.672	1003.74	-55.095
				876.6	1.522	0.484	2.012	0.175		1004.71	283.985	1004.71	-56.357
				876.8	1.48	0.484	2.009	0.173		1005.67	281.549	1005.67	-57.7278
				877	1.46	0.494	2.007	0.17		1006.64	280.042	1006.64	-59.2234
				877.2	1.412	0.482	1.994	0.17		1007.6	278.12	1007.6	-60.8711
				877.4	1.393	0.487	2.02	0.166		1008.57	275.982	1008.57	-62.5703
				877.6	1.387	0.479	2.038	0.168		1009.53	275.553	1009.53	-64.2666
				877.8	1.363	0.482	2.032	0.164		1010.49	278.589	1010.49	-65.9256
				878	1.333	0.493	2.017	0.157		1011.46	285.509	1011.46	-67.4864
				878.2	1.32	0.504	2.012	0.158		1012.42	295.671	1012.42	-68.8498
				878.4	1.291	0.5	2.039	0.165		1013.39	308.289	1013.39	-69.9119
				878.6	1.265	0.492	2.044	0.169		1014.35	324.352	1014.35	-70.6091
				878.8	1.254	0.489	2.046	0.167		1015.32	343.935	1015.32	-70.9597
				879	1.232	0.469	2.053	0.167		1016.28	364.472	1016.28	-71.2072
				879.2	1.22	0.475	2.058	0.175		1017.24	383.393	1017.24	-71.5941
				879.4	1.189	0.481	2.043	0.18		1018.21	397.665	1018.21	-72.0963
				879.6	1.164	0.477	2.053	0.179		1019.17	405.746	1019.17	-72.4434
				879.8	1.146	0.484	2.057	0.186		1020.14	408.493	1020.14	-72.4861
				880	1.115	0.514	2.063	0.184		1021.1	408.944	1021.1	-72.4495
										1022.07	410.716	1022.07	-72.5066
										1023.03	414.11	1023.03	-72.5747
										1023.99	416.433	1023.99	-72.5217
										1024.96	415.455	1024.96	-72.3638
										1025.92	412.761	1025.92	-72.2731
										1026.89	410.255	1026.89	-72.4229
										1027.85	408.742	1027.85	-72.8004
										1028.81	408.662	1028.81	-73.3329
										1029.78	410.84	1029.78	-73.8172
										1030.74	416.241	1030.74	-74.1142
										1031.71	424.893	1031.71	-74.1263
										1032.67	436.555	1032.67	-74.039
										1033.63	451.462	1033.63	-74.1084
										1034.6	465.916	1034.6	-74.4442
										1035.56	473.41	1035.56	-74.9296
										1036.53	471.046	1036.53	-75.3224
										1037.49	459.567	1037.49	-75.4041
										1038.46	441.713	1038.46	-74.9171
										1039.42	418.909	1039.42	-73.9888
										1040.38	391.026	1040.38	-73.0278
										1041.35	357.529	1041.35	-72.2587
										1042.31	317.387	1042.31	-71.7162
										1043.28	270.599	1043.28	-71.439
										1044.24	220.168	1044.24	-71.4084
										1045.21	170.462	1045.21	-71.6267
										1046.17	123.37	1046.17	-71.9849
										1047.13	81.3497	1047.13	-72.3599
										1048.1	48.0472	1048.1	-72.7485
										1049.06	26.6468	1049.06	-73.0777
										1050.03	18.8342	1050.03	-73.323
										1050.99	22.862	1050.99	-73.5305
										1051.96	36.4222	1051.96	-73.9331
										1052.92	58.4368	1052.92	-74.5857
										1053.88	87.1483	1053.88	-75.1135
										1054.85	122.782	1054.85	-74.9899
										1055.81	168.576	1055.81	-74.1527
										1056.78	224.688	1056.78	-72.944
										1057.74	287.204	1057.74	-71.7293
										1058.7	349.783	1058.7	-70.6523
										1059.67	408.83	1059.67	-69.6513
										1060.63	462.89	1060.63	-68.761
										1061.6	511.325	1061.6	-68.0506
										1062.56	553.368	1062.56	-67.6039
										1063.53	588.339	1063.53	-67.2129
										1064.49	615.634	1064.49	-66.6304
										1065.45	637.618	1065.45	-65.9862
										1066.42	658.381	1066.42	-65.517
										1067.38	679.023	1067.38	-65.2262
										1068.35	697.566	1068.35	-64.8891
										1069.31	712.415	1069.31	-64.3679
										1070.28	725.062	1070.28	-63.7623
										1071.24	740.676	1071.24	-63.0083
										1072.2	763.291	1072.2	-62.1065
										1073.17	792.189	1073.17	-61.1544
										1074.13	825.532	1074.13	-60.4283
										1075.1	863.322	1075.1	-59.8166
										1076.06	904.548	1076.06	-59.0055
										1077.03	944.781	1077.03	-58.0666
										1077.99	978.762	1077.99	-57.0655
										1078.95	1004.02	1078.95	-56.2106
										1079.92	1019.07	1079.92	-55.7971
										1080.88	1022.94	1080.88	-56.0181
										1081.85	1016.82	1081.85	-56.4651
										1082.81	1003.3	1082.81	-56.5051
										1083.78	984.263	1083.78	-56.1079
										1084.74	960.565	1084.74	-55.8405
										1085.7	931.491	1085.7	-56.1293
										1086.67	896.059	1086.67	-56.663
										1087.63	854.357	1087.63	-57.086
										1088.6	811.175	1088.6	-57.2544
										1089.56	774.151	1089.56	-57.1942
										1090.53	747.141	1090.53	-56.9072
										1091.49	728.108	1091.49	-56.731
										1092.45	714.288	1092.45	-56.8593
										1093.42	709.421	1093.42	-57.033
										1094.38	720.426	1094.38	-56.7006
										1095.35	748.622	1095.35	-55.7974
										1096.31	787.886	1096.31	-54.6664
										1097.28	833.559	1097.28	-53.1905
										1098.24	885.127	1098.24	-51.6509
										1099.2	943.282	1099.2	-50.406
										1100.17	1005.4	1100.17	-49.3948
										1101.13	1067.47	1101.13	-48.0116
										1102.1	1125.42	1102.1	-45.9004
										1103.06	1177.38	1103.06	-43.9326
										1104.02	1222.62	1104.02	-43.078
										1104.99	1260.03	1104.99	-42.9467
										1105.95	1288	1105.95	-42.4148
										1106.92	1307.32	1106.92	-41.0351
										1107.88	1323.1	1107.88	-39.3329
										1108.85	1339.35	1108.85	-37.935
										1109.81	1353.4	1109.81	-36.8264
										1110.77	1360.47	1110.77	-36.0242
										1111.74	1358.25	1111.74	-35.4663
										1112.7	1349.75	1112.7	-34.9941
										1113.67	1337.92	1113.67	-34.3495
										1114.63	1322.02	1114.63	-33.5004
										1115.6	1301.61	1115.6	-32.4094
										1116.56	1278.82	1116.56	-31.1897
										1117.52	1256.01	1117.52	-30.4071
										1118.49	1233.1	1118.49	-30.1287
										1119.45	1206.14	1119.45	-29.8379
										1120.42	1171.97	1120.42	-29.2335
										1121.38	1134.9	1121.38	-28.5428
										1122.35	1102.12	1122.35	-28.3889
										1123.31	1079.23	1123.31	-28.6242
										1124.27	1070.21	1124.27	-28.4563
										1125.24	1078.03	1125.24	-27.83
										1126.2	1105.93	1126.2	-26.802
										1127.17	1153.75	1127.17	-25.7296
										1128.13	1217.23	1128.13	-24.5903
										1129.09	1288.96	1129.09	-23.0692
										1130.06	1362.74	1130.06	-21.2961
										1131.02	1433.68	1131.02	-19.5569
										1131.99	1501.24	1131.99	-17.9946
										1132.95	1563.82	1132.95	-16.5848
										1133.92	1617.83	1133.92	-15.4732
										1134.88	1660.65	1134.88	-14.6003
										1135.84	1689.8	1135.84	-13.9751
										1136.81	1700.29	1136.81	-13.7037
										1137.77	1687.87	1137.77	-13.6324
										1138.74	1651.24	1138.74	-13.4408
										1139.7	1594.12	1139.7	-13.061
										1140.66	1524.29	1140.66	-12.6555
										1141.63	1446.67	1141.63	-12.3102
										1142.59	1362.62	1142.59	-12.0335
										1143.56	1272.98	1143.56	-11.8316
										1144.52	1180.46	1144.52	-11.6059
										1145.49	1088.55	1145.49	-11.0014
										1146.45	998.438	1146.45	-10.1308
										1147.41	909.774	1147.41	-9.16006
										1148.38	821.457	1148.38	-8.26821
										1149.34	732.777	1149.34	-7.51121
										1150.31	644.837	1150.31	-6.89766
										1151.27	559.617	1151.27	-6.46406
										1152.24	475.961	1152.24	-6.44846
										1153.2	394.247	1153.2	-6.964
										1154.16	318.451	1154.16	-7.79098
										1155.13	251.421	1155.13	-8.73298
										1156.09	191.323	1156.09	-9.65073
										1157.06	135.972	1157.06	-10.3272
										1158.02	86.0796	1158.02	-10.7336
										1158.99	44.8699	1158.99	-11.0382
										1159.95	13.8576	1159.95	-11.3426
										1160.91	-8.21992	1160.91	-11.5194
										1161.88	-25.0584	1161.88	-11.4247
										1162.84	-37.0309	1162.84	-11.1452
										1163.81	-40.163	1163.81	-10.7975
										1164.77	-34.1719	1164.77	-10.4216
										1165.73	-24.0333	1165.73	-9.96017
										1166.7	-14.2189	1166.7	-9.30074
										1167.66	-5.35788	1167.66	-8.52291
										1168.63	4.26871	1168.63	-7.80573
										1169.59	13.7031	1169.59	-7.1894
										1170.56	20.1992	1170.56	-6.62192
										1171.52	24.048	1171.52	-6.09358
										1172.48	29.327	1172.48	-5.52117
										1173.45	40.172	1173.45	-4.89777
										1174.41	52.5666	1174.41	-4.29213
										1175.38	59.4681	1175.38	-3.78856
										1176.34	58.1904	1176.34	-3.40792
										1177.31	51.1428	1177.31	-3.09224
										1178.27	41.2928	1178.27	-2.76847
										1179.23	30.4011	1179.23	-2.43813
										1180.2	19.9151	1180.2	-2.23394
										1181.16	8.46471	1181.16	-2.12381
										1182.13	-3.82265	1182.13	-1.95506
										1183.09	-14.3079	1183.09	-1.58248
										1184.06	-22.808	1184.06	-1.16324
										1185.02	-30.5409	1185.02	-0.95507
										1185.98	-39.1994	1185.98	-1.0661
										1186.95	-49.4002	1186.95	-1.51984
										1187.91	-61.0809	1187.91	-2.28397
										1188.88	-73.2903	1188.88	-3.04756
										1189.84	-81.8535	1189.84	-3.52632
										1190.81	-81.5383	1190.81	-3.79777
										1191.77	-71.8146	1191.77	-4.2668
										1192.73	-56.2604	1192.73	-4.89185
										1193.7	-40.4477	1193.7	-5.23986
										1194.66	-25.3378	1194.66	-5.05897
										1195.63	-9.26121	1195.63	-4.54465
										1196.59	8.79593	1196.59	-3.92734
										1197.56	27.2178	1197.56	-3.2357
										1198.52	44.6832	1198.52	-2.5612
										1199.48	58.764	1199.48	-2.01292
										1200.45	67.4116	1200.45	-1.57282
										1201.41	71.1841	1201.41	-1.28446
										1202.38	72.6962	1202.38	-1.1456
										1203.34	73.004	1203.34	-1.31263
										1204.31	70.0781	1204.31	-1.76545
										1205.27	60.4272	1205.27	-2.33804
										1206.23	44.0693	1206.23	-3.00619
										1207.2	25.2915	1207.2	-3.97002
										1208.16	7.6867	1208.16	-5.2348
										1209.13	-7.92344	1209.13	-6.39905
										1210.09	-21.6745	1210.09	-7.02962
										1211.05	-33.9512	1211.05	-7.03034
										1212.02	-43.5419	1212.02	-6.34757
										1212.98	-50.0413	1212.98	-5.02423
										1213.95	-54.499	1213.95	-3.1655
										1214.91	-57.9062	1214.91	-1.08487
										1215.88	-59.983	1215.88	0.98248
										1216.84	-61.2649	1216.84	2.72701
										1217.8	-62.5467	1217.8	3.98649
										1218.77	-64.0818	1218.77	4.77092
										1219.73	-63.7764	1219.73	5.06244
										1220.7	-59.0885	1220.7	4.95834
										1221.66	-47.5298	1221.66	4.62191
										1222.62	-27.6828	1222.62	4.31526
										1223.59	-0.48589	1223.59	4.43766
										1224.55	35.9887	1224.55	4.81879
										1225.52	86.7458	1225.52	4.95849
										1226.48	155.788	1226.48	4.55817
										1227.45	243.664	1227.45	4.08849
										1228.41	350.367	1228.41	4.20441
										1229.38	477.583	1229.38	4.95972
										1230.34	626.306	1230.34	6.13164
										1231.3	793.985	1231.3	7.47324
										1232.27	973.586	1232.27	8.89338
										1233.23	1159.24	1233.23	10.3287
										1234.2	1345.61	1234.2	11.616
										1235.16	1529.17	1235.16	12.5316
										1236.12	1698.98	1236.12	12.9596
										1237.09	1840.95	1237.09	13.14
										1238.05	1946.43	1238.05	13.2266
										1239.02	2015.76	1239.02	13.2304
										1239.98	2050.32	1239.98	13.1802
										1240.94	2046.63	1240.94	13.1157
										1241.91	2001.58	1241.91	13.2207
										1242.87	1915.61	1242.87	13.4307
										1243.84	1796.19	1243.84	13.3876
										1244.8	1652.52	1244.8	13.025
										1245.77	1492.68	1245.77	12.4103
										1246.73	1323.85	1246.73	11.8299
										1247.69	1152.04	1247.69	11.614
										1248.66	982.701	1248.66	12.0671
										1249.62	820.062	1249.62	13.01
										1250.59	667.227	1250.59	13.7116
										1251.55	528.847	1251.55	13.898
										1252.52	409.923	1252.52	13.7852
										1253.48	312.363	1253.48	13.6308
										1254.44	233.99	1254.44	13.5372
										1255.41	167.153	1255.41	13.5656
										1256.37	111.1	1256.37	13.7668
										1257.34	71.9307	1257.34	14.3169
										1258.3	54.2615	1258.3	15.2848
										1259.27	53.7107	1259.27	16.3725
										1260.23	62.5309	1260.23	17.1003
										1261.19	75.9889	1261.19	17.5276
										1262.16	94.9713	1262.16	17.9475
										1263.12	122.107	1263.12	18.6707
										1264.09	156.622	1264.09	19.7526
										1265.05	194.772	1265.05	21.1327
										1266.02	231.165	1266.02	22.5376
										1266.98	260.55	1266.98	23.889
										1267.94	281.139	1267.94	25.047
										1268.91	293.92	1268.91	25.3977
										1269.87	300.598	1269.87	24.7351
										1270.84	303.946	1270.84	23.8363
										1271.8	305.553	1271.8	23.3324
										1272.77	304.95	1272.77	23.3114
										1273.73	300.678	1273.73	23.7893
										1274.69	293.878	1274.69	24.6351
										1275.66	287.671	1275.66	25.5308
										1276.62	285.187	1276.62	26.296
										1277.59	288.647	1277.59	26.7485
										1278.55	298.017	1278.55	26.7584
										1279.52	311.547	1279.52	26.4926
										1280.48	327.465	1280.48	26.451
										1281.44	348.545	1281.44	27.028
										1282.41	377.209	1282.41	28.7201
										1283.37	412.672	1283.37	31.2012
										1284.34	452.448	1284.34	33.3888
										1285.3	494.181	1285.3	34.2139
										1286.26	536.97	1286.26	34.163
										1287.23	581.713	1287.23	34.2967
										1288.19	628.111	1288.19	34.72
										1289.16	674.807	1289.16	35.3332
										1290.12	719.174	1290.12	36.2018
										1291.09	756.594	1291.09	37.2217
										1292.05	781.245	1292.05	37.956
										1293.01	796.586	1293.01	38.8794
										1293.98	804.607	1293.98	40.3499
										1294.94	802.604	1294.94	41.8752
										1295.91	788.787	1295.91	42.7901
										1296.87	764.034	1296.87	42.9015
										1297.84	729.818	1297.84	42.9826
										1298.8	687.712	1298.8	43.6579
										1299.76	639.776	1299.76	44.8172
										1300.73	588.505	1300.73	46.2285
										1301.69	536.81	1301.69	47.6591
										1302.66	488.008	1302.66	48.3314
										1303.62	442.221	1303.62	47.9073
										1304.59	397.373	1304.59	47.1298
										1305.55	353.14	1305.55	47.1138
										1306.51	310.372	1306.51	48.091
										1307.48	269.885	1307.48	49.62
										1308.44	232.36	1308.44	51.1534
										1309.41	196.556	1309.41	52.1668
										1310.37	161.081	1310.37	52.6639
										1311.33	127.425	1311.33	52.9894
										1312.3	101.602	1312.3	53.9167
										1313.26	80.5262	1313.26	55.1908
										1314.23	59.6699	1314.23	55.987
										1315.19	39.4894	1315.19	56.2422
										1316.16	22.4575	1316.16	56.5763
										1317.12	11.1533	1317.12	57.6413
										1318.08	8.46185	1318.08	59.1753
										1319.05	15.8638	1319.05	60.6993
										1320.01	31.854	1320.01	61.6745
										1320.98	57.0065	1320.98	61.918
										1321.94	91.9127	1321.94	61.8499
										1322.9	133.394	1322.9	62.3204
										1323.87	177.881	1323.87	63.7971
										1324.83	224.241	1324.83	65.8964
										1325.8	272.894	1325.8	68.2569
										1326.76	325.378	1326.76	70.5327
										1327.73	382.868	1327.73	71.9384
										1328.69	441.96	1328.69	72.4886
										1329.65	496.585	1329.65	73.2013
										1330.62	544.517	1330.62	74.4595
										1331.58	585.565	1331.58	75.8714
										1332.55	617.493	1332.55	77.0154
										1333.51	638.471	1333.51	77.9891
										1334.48	649.139	1334.48	79.1998
										1335.44	647.873	1335.44	80.5021
										1336.4	635.196	1336.4	81.5759
										1337.37	613.984	1337.37	82.439
										1338.33	584.748	1338.33	83.2622
										1339.3	546.402	1339.3	83.9888
										1340.26	502.528	1340.26	84.5721
										1341.23	457.845	1341.23	85.3642
										1342.19	411.721	1342.19	86.6168
										1343.15	361.325	1343.15	88.0622
										1344.12	307.143	1344.12	89.2261
										1345.08	253.147	1345.08	89.7417
										1346.05	202.178	1346.05	89.5866
										1347.01	154.314	1347.01	89.5205
										1347.97	107.401	1347.97	90.4189
										1348.94	62.4137	1348.94	92.3475
										1349.9	22.7764	1349.9	94.3227
										1350.87	-8.16963	1350.87	95.8382
										1351.83	-28.7202	1351.83	97.1176
										1352.8	-40.8715	1352.8	98.3778
										1353.76	-47.5921	1353.76	99.4326
										1354.72	-54.4281	1354.72	99.6634
										1355.69	-58.0699	1355.69	99.6661
										1356.65	-54.6436	1356.65	100.377
										1357.62	-46.4809	1357.62	101.872
										1358.58	-36.8845	1358.58	103.68
										1359.55	-26.4957	1359.55	105.254
										1360.51	-15.1616	1360.51	106.851
										1361.47	-5.54684	1361.47	108.84
										1362.44	0.79013	1362.44	110.711
										1363.4	4.95455	1363.4	111.746
										1364.37	8.07888	1364.37	111.821
										1365.33	9.05088	1365.33	111.775
										1366.3	8.47224	1366.3	112.368
										1367.26	10.5072	1367.26	113.528
										1368.22	18.245	1368.22	114.788
										1369.19	32.1034	1369.19	115.81
										1370.15	52.2674	1370.15	116.546
										1371.12	75.8984	1371.12	117.092
										1372.08	97.7293	1372.08	117.574
										1373.05	114.351	1373.05	117.827
										1374.01	126.548	1374.01	117.774
										1374.97	139.713	1374.97	117.957
										1375.94	156.137	1375.94	118.694
										1376.9	174.195	1376.9	119.74
										1377.87	191.276	1377.87	120.916
										1378.83	208.204	1378.83	122.349
										1379.8	227.283	1379.8	124.153
										1380.76	248.917	1380.76	126.085
										1381.72	271.665	1381.72	127.56
										1382.69	296.642	1382.69	128.348
										1383.65	325.486	1383.65	128.803
										1384.62	357.066	1384.62	129.534
										1385.58	390.902	1385.58	130.965
										1386.55	428.585	1386.55	132.882
										1387.51	469.695	1387.51	134.516
										1388.47	511.952	1388.47	135.617
										1389.44	551.803	1389.44	136.48
										1390.4	586.614	1390.4	137.609
										1391.37	615.747	1391.37	139.022
										1392.33	638.967	1392.33	140.373
										1393.29	660.005	1393.29	141.294
										1394.26	684.107	1394.26	141.705
										1395.22	714.761	1395.22	142.1
										1396.19	748.564	1396.19	142.813
										1397.15	778.869	1397.15	143.862
										1398.12	806.984	1398.12	144.891
										1399.08	835.957	1399.08	145.659
										1400.04	867.925	1400.04	146.176
										1401.01	903.824	1401.01	146.483
										1401.97	943.988	1401.97	146.439
										1402.94	985.896	1402.94	146.165
										1403.9	1025.91	1403.9	145.965
										1404.87	1063.06	1404.87	145.782
										1405.83	1099.09	1405.83	145.072
										1406.79	1135.17	1406.79	143.876
										1407.76	1170.13	1407.76	143.169
										1408.72	1197.4	1408.72	142.94
										1409.69	1211.05	1409.69	142.467
										1410.65	1211.76	1410.65	141.443
										1411.62	1204.93	1411.62	140.32
										1412.58	1195.11	1412.58	139.265
										1413.54	1185.42	1413.54	138.014
										1414.51	1174.34	1414.51	136.668
										1415.47	1155.82	1415.47	135.139
										1416.44	1127.66	1416.44	132.967
										1417.4	1094.47	1417.4	130.064
										1418.36	1058.96	1418.36	127.475
										1419.33	1021.1	1419.33	125.635
										1420.29	979.676	1420.29	123.913
										1421.26	933.931	1421.26	121.572
										1422.22	885.492	1422.22	118.701
										1423.19	838.568	1423.19	115.966
										1424.15	794.589	1424.15	113.5
										1425.11	750.587	1425.11	111.143
										1426.08	703.632	1426.08	108.907
										1427.04	653.44	1427.04	106.778
										1428.01	598.752	1428.01	104.203
										1428.97	539.454	1428.97	101.294
										1429.93	480.118	1429.93	98.7456
										1430.9	425.491	1430.9	97.0114
										1431.86	377.089	1431.86	95.8578
										1432.83	335.522	1432.83	94.6673
										1433.79	296.741	1433.79	93.2953
										1434.76	257.403	1434.76	91.7402
										1435.72	220.289	1435.72	90.198
										1436.68	188.608	1436.68	89.16
										1437.65	159.532	1437.65	89.0325
										1438.61	126.823	1438.61	89.3069
										1439.58	94.6625	1439.58	89.4462
										1440.54	72.1813	1440.54	89.7418
										1441.51	62.1617	1441.51	90.6727
										1442.47	58.601	1442.47	92.0356
										1443.43	52.9243	1443.43	93.0193
										1444.4	43.2784	1444.4	93.4556
										1445.36	33.3924	1445.36	93.6636
										1446.33	28.591	1446.33	93.9959
										1447.29	30.0561	1447.29	94.5075
										1448.26	34.326	1448.26	95.232
										1449.22	38.5414	1449.22	96.1359
										1450.18	44.7305	1450.18	97.1492
										1451.15	57.93	1451.15	98.1943
										1452.11	81.2965	1452.11	99.1956
										1453.08	114.705	1453.08	100.12
										1454.04	156.318	1454.04	100.949
										1455.01	210.052	1455.01	101.653
										1455.97	278.159	1455.97	102.362
										1456.93	359.725	1456.93	103.352
										1457.9	455.194	1457.9	104.699
										1458.86	568.98	1458.86	106.189
										1459.83	694.619	1459.83	108.09
										1460.79	818.151	1460.79	110.37
										1461.76	927.265	1461.76	112.371
										1462.72	1018.64	1462.72	113.528
										1463.68	1093.06	1463.68	114.271
										1464.65	1147.16	1464.65	115.422
										1465.61	1177.61	1465.61	117.061
										1466.58	1182.2	1466.58	118.802
										1467.54	1159.27	1467.54	120.366
										1468.51	1108.89	1468.51	121.622
										1469.47	1037.18	1469.47	122.347
										1470.43	949.515	1470.43	122.759
										1471.4	848.409	1471.4	123.236
										1472.36	737.564	1472.36	123.81
										1473.33	623.742	1473.33	124.088
										1474.29	518.017	1474.29	123.871
										1475.25	425.44	1475.25	123.803
										1476.22	345.843	1476.22	124.19
										1477.18	277.917	1477.18	125.068
										1478.15	221.883	1478.15	126.66
										1479.11	175.263	1479.11	128.94
										1480.08	136.14	1480.08	130.88
										1481.04	104.157	1481.04	131.873
										1482	78.7607	1482	132.233
										1482.97	57.9941	1482.97	132.859
										1483.93	42.0675	1483.93	134.292
										1484.9	33.3319	1484.9	136.178
										1485.86	29.6013	1485.86	137.774
										1486.83	28.9745	1486.83	138.791
										1487.79	32.7334	1487.79	139.501
										1488.75	42.1968	1488.75	140.338
										1489.72	54.976	1489.72	141.572
										1490.68	68.6532	1490.68	142.771
										1491.65	83.548	1491.65	143.361
										1492.61	102.232	1492.61	143.229
										1493.58	126.522	1493.58	142.907
										1494.54	153.983	1494.54	143.098
										1495.5	178.911	1495.5	143.503
										1496.47	200.643	1496.47	143.894
										1497.43	223.515	1497.43	144.34
										1498.4	248.492	1498.4	144.555
										1499.36	274.592	1499.36	144.393
										1500.32	302.541	1500.32	144.412
										1501.29	331.259	1501.29	145.057
										1502.25	359.885	1502.25	146.434
										1503.22	389.777	1503.22	148.539
										1504.18	420.452	1504.18	151.263
										1505.14	448.389	1505.14	154.021
										1506.11	475.858	1506.11	156.697
										1507.07	507.041	1507.07	159.593
										1508.04	540.962	1508.04	162.634
										1509	572.082	1509	165.129
										1509.97	598.144	1509.97	167.187
										1510.93	620.145	1510.93	169.307
										1511.89	640.459	1511.89	171.305
										1512.86	660.093	1512.86	172.863
										1513.82	677.356	1513.82	174.033
										1514.79	690.773	1514.79	175.204
										1515.75	703.011	1515.75	176.481
										1516.72	717.781	1516.72	177.473
										1517.68	734.516	1517.68	177.886
										1518.64	749.758	1518.64	177.912
										1519.61	761.399	1519.61	178.019
										1520.57	769.052	1520.57	178.549
										1521.54	771.728	1521.54	179.566
										1522.5	768.369	1522.5	180.682
										1523.47	759.284	1523.47	181.502
										1524.43	745.822	1524.43	181.781
										1525.39	728.776	1525.39	181.702
										1526.36	707.378	1526.36	181.53
										1527.32	678.76	1527.32	181.345
										1528.29	640.325	1528.29	181.231
										1529.25	593.909	1529.25	181.689
										1530.21	542.751	1530.21	182.735
										1531.18	491.647	1531.18	183.746
										1532.14	444.283	1532.14	184.429
										1533.11	400.003	1533.11	184.894
										1534.07	356.433	1534.07	185.348
										1535.04	313.28	1535.04	185.438
										1536	274.572	1536	184.925
										1536.96	242.08	1536.96	184.279
										1537.93	214.46	1537.93	183.818
										1538.89	189.86	1538.89	183.278
										1539.86	167.035	1539.86	182.689
										1540.82	142.955	1540.82	182.577
										1541.79	116.789	1541.79	182.611
										1542.75	91.7315	1542.75	182.266
										1543.71	71.7808	1543.71	181.613
										1544.68	55.6909	1544.68	181.498
										1545.64	40.6843	1545.64	182.436
										1546.61	23.1776	1546.61	183.524
										1547.57	0.90647	1547.57	183.93
										1548.54	-21.7007	1548.54	183.798
										1549.5	-37.9135	1549.5	183.744
										1550.46	-46.571	1550.46	183.675
										1551.43	-53.5196	1551.43	183.219
										1552.39	-62.6505	1552.39	182.425
										1553.36	-70.275	1553.36	181.658
										1554.32	-70.5914	1554.32	180.992
										1555.29	-61.5784	1555.29	180.648
										1556.25	-46.8633	1556.25	180.903
										1557.21	-31.4404	1557.21	180.933
										1558.18	-17.7826	1558.18	180.123
										1559.14	-6.99773	1559.14	178.952
										1560.11	0.49611	1560.11	178.263
										1561.07	6.60546	1561.07	177.837
										1562.04	14.6352	1562.04	177.594
										1563	25.9065	1563	178.07
										1563.96	37.0606	1563.96	179.61
										1564.93	44.2726	1564.93	181.41
										1565.89	47.0156	1565.89	182.331
										1566.86	49.0138	1566.86	182.667
										1567.82	54.6342	1567.82	183.022
										1568.79	63.802	1568.79	183.439
										1569.75	72.8394	1569.75	183.51
										1570.71	79.7421	1570.71	183.064
										1571.68	88.0493	1571.68	182.297
										1572.64	103.197	1572.64	181.849
										1573.61	125.082	1573.61	182.131
										1574.57	150.9	1574.57	182.958
										1575.53	182.588	1575.53	183.626
										1576.5	220.241	1576.5	183.386
										1577.46	262.064	1577.46	182.373
										1578.43	302.873	1578.43	181.238
										1579.39	338.055	1579.39	180.678
										1580.36	366.733	1580.36	180.807
										1581.32	391.017	1581.32	181.059
										1582.28	411.379	1582.28	181.036
										1583.25	426.158	1583.25	180.807
										1584.21	435.202	1584.21	180.851
										1585.18	437.047	1585.18	181.036
										1586.14	429.035	1586.14	180.705
										1587.11	412.468	1587.11	179.795
										1588.07	389.862	1588.07	178.691
										1589.03	361.892	1589.03	177.665
										1590	327.303	1590	176.76
										1590.96	286.357	1590.96	176.047
										1591.93	244.185	1591.93	175.389
										1592.89	206.559	1592.89	174.397
										1593.86	177.665	1593.86	172.953
										1594.82	158.367	1594.82	171.616
										1595.78	145.991	1595.78	170.835
										1596.75	137.79	1596.75	170.582
										1597.71	129.752	1597.71	170.491
										1598.68	120.573	1598.68	170.097
										1599.64	112.212	1599.64	168.983
										1600.6	105.915	1600.6	167.355
										1601.57	101.393	1601.57	165.988
										1602.53	97.8704	1602.53	165.266
										1603.5	94.094	1603.5	164.904
										1604.46	86.6082	1604.46	164.282
										1605.43	75.3694	1605.43	163.748
										1606.39	63.5951	1606.39	163.654
										1607.35	49.6326	1607.35	163.34
										1608.32	31.9312	1608.32	162.193
										1609.28	11.9177	1609.28	160.341
										1610.25	-7.79442	1610.25	157.939
										1611.21	-22.9851	1611.21	155.042
										1612.17	-32.3115	1612.17	152.152
										1613.14	-38.0345	1613.14	149.869
										1614.1	-42.1333	1614.1	148.357
										1615.07	-43.328	1615.07	147.197
										1616.03	-43.2782	1616.03	145.908
										1617	-45.0706	1617	144.031
										1617.96	-48.327	1617.96	141.555
										1618.92	-51.0255	1618.92	139.05
										1619.89	-53.9798	1619.89	137.328
										1620.85	-57.8263	1620.85	136.297
										1621.82	-60.6112	1621.82	135.536
										1622.78	-60.9893	1622.78	134.956
										1623.75	-60.3497	1623.75	134.61
										1624.71	-62.4773	1624.71	134.067
										1625.67	-66.169	1625.67	132.792
										1626.64	-69.2046	1626.64	131.005
										1627.6	-69.8617	1627.6	129.131
										1628.57	-67.1722	1628.57	127.182
										1629.53	-62.0811	1629.53	124.793
										1630.5	-57.9308	1630.5	122.543
										1631.46	-57.6355	1631.46	120.774
										1632.42	-60.8662	1632.42	119.341
										1633.39	-64.7207	1633.39	118.077
										1634.35	-66.7974	1634.35	116.954
										1635.32	-67.2902	1635.32	115.972
										1636.28	-67.058	1636.28	115.115
										1637.24	-66.6111	1637.24	114.416
										1638.21	-67.138	1638.21	113.758
										1639.17	-70.2121	1639.17	112.777
										1640.14	-74.7272	1640.14	111.203
										1641.1	-78.0099	1641.1	109.197
										1642.07	-80.2083	1642.07	106.941
										1643.03	-82.2203	1643.03	104.646
										1643.99	-84.0111	1643.99	102.698
										1644.96	-83.529	1644.96	101.256
										1645.92	-81.1187	1645.92	99.8956
										1646.89	-79.7583	1646.89	98.0341
										1647.85	-81.1621	1647.85	95.6248
										1648.82	-87.2117	1648.82	93.1395
										1649.78	-100.51	1649.78	91.0817
										1650.74	-118.842	1650.74	89.2203
										1651.71	-133.748	1651.71	87.6841
										1652.67	-139.23	1652.67	86.8388
										1653.64	-137.566	1653.64	86.5628
										1654.6	-135.213	1654.6	86.3187
										1655.57	-134.044	1655.57	85.7152
										1656.53	-133.598	1656.53	84.548
										1657.49	-133.445	1657.49	82.7044
										1658.46	-134.375	1658.46	80.2027
										1659.42	-136.408	1659.42	77.4441
										1660.39	-136.33	1660.39	75.0871
										1661.35	-132.381	1661.35	73.4195
										1662.32	-124.26	1662.32	72.7246
										1663.28	-113.998	1663.28	73.0342
										1664.24	-103.824	1664.24	73.0573
										1665.21	-94.8081	1665.21	71.8744
										1666.17	-90.9558	1666.17	69.9294
										1667.14	-93.8246	1667.14	67.7492
										1668.1	-101.479	1668.1	65.527
										1669.07	-109.552	1669.07	63.3278
										1670.03	-115.7	1670.03	61.4778
										1670.99	-120.095	1670.99	60.3567
										1671.96	-123.923	1671.96	59.8106
										1672.92	-126.352	1672.92	59.2978
										1673.89	-125.103	1673.89	58.529
										1674.85	-121.088	1674.85	57.4896
										1675.82	-117.186	1675.82	56.1265
										1676.78	-115.878	1676.78	54.6608
										1677.74	-117.4	1677.74	53.4133
										1678.71	-119.33	1678.71	52.5382
										1679.67	-120.668	1679.67	51.8992
										1680.64	-123.088	1680.64	51.4749
										1681.6	-124.965	1681.6	51.5114
										1682.56	-123.318	1682.56	51.9273
										1683.53	-117.6	1683.53	51.9246
										1684.49	-109.425	1684.49	51.4945
										1685.46	-103.339	1685.46	50.9153
										1686.42	-100.838	1686.42	50.0733
										1687.38	-99.9328	1687.38	49.1228
										1688.35	-100.127	1688.35	48.2865
										1689.31	-103.433	1689.31	47.7504
										1690.28	-108.64	1690.28	47.8523
										1691.24	-110.432	1691.24	48.3886
										1692.21	-106.553	1692.21	48.7381
										1693.17	-101.525	1693.17	48.432
										1694.13	-98.5298	1694.13	47.4004
										1695.1	-96.428	1695.1	45.8929
										1696.06	-95.0916	1696.06	44.7317
										1697.03	-93.8733	1697.03	44.5399
										1697.99	-93.6813	1697.99	44.8548
										1698.96	-98.9014	1698.96	45.0225
										1699.92	-105.622	1699.92	45.1337
										1700.88	-107.494	1700.88	45.3167
										1701.85	-105.276	1701.85	45.5448
										1702.81	-105.841	1702.81	45.8682
										1703.78	-110.66	1703.78	46.1165
										1704.74	-116.457	1704.74	45.4826
										1705.71	-120.843	1705.71	44.1233
										1706.67	-124.622	1706.67	43.0844
										1707.63	-130.392	1707.63	43.2267
										1708.6	-136.249	1708.6	43.7567
										1709.56	-140.649	1709.56	43.9943
										1710.53	-142.989	1710.53	43.6605
										1711.49	-142.364	1711.49	42.9017
										1712.45	-138.355	1712.45	42.1162
										1713.42	-131.127	1713.42	41.8734
										1714.38	-123.629	1714.38	42.2579
										1715.35	-117.397	1715.35	43.0648
										1716.31	-113.119	1716.31	43.8112
										1717.28	-112.059	1717.28	44.0586
										1718.24	-113.809	1718.24	43.8335
										1719.2	-112.782	1719.2	43.0658
										1720.17	-107.975	1720.17	41.8021
										1721.13	-103.212	1721.13	40.6762
										1722.1	-99.8426	1722.1	40.5056
										1723.06	-96.1839	1723.06	40.3505
										1724.03	-92.4583	1724.03	39.1176
										1724.99	-88.9546	1724.99	37.4737
										1725.95	-84.9056	1725.95	36.2993
										1726.92	-79.0751	1726.92	35.5572
										1727.88	-70.8904	1727.88	34.236
										1728.85	-61.9412	1728.85	32.6902
										1729.81	-53.3866	1729.81	31.7357
										1730.78	-47.0882	1730.78	31.5858
										1731.74	-45.6944	1731.74	31.8852
										1732.7	-49.5416	1732.7	32.3035
										1733.67	-52.9481	1733.67	32.5531
										1734.63	-53.4392	1734.63	32.5307
										1735.6	-54.1842	1735.6	32.3646
										1736.56	-58.2063	1736.56	32.0429
										1737.53	-63.9365	1737.53	31.6213
										1738.49	-67.1233	1738.49	31.4032
										1739.45	-66.3644	1739.45	31.827
										1740.42	-65.3457	1740.42	32.9615
										1741.38	-67.4579	1741.38	34.3815
										1742.35	-74.853	1742.35	34.8943
										1743.31	-85.3875	1743.31	34.457
										1744.28	-91.8297	1744.28	34.1644
										1745.24	-91.5773	1745.24	34.5256
										1746.2	-88.1356	1746.2	35.1262
										1747.17	-86.9309	1747.17	35.4439
										1748.13	-88.4352	1748.13	35.2538
										1749.1	-92.0885	1749.1	34.3602
										1750.06	-97.0033	1750.06	32.9836
										1751.03	-102.082	1751.03	31.6854
										1751.99	-104.923	1751.99	30.8078
										1752.95	-102.491	1752.95	30.3721
										1753.92	-97.8141	1753.92	30.0857
										1754.88	-95.251	1754.88	29.6186
										1755.85	-94.8381	1755.85	28.9877
										1756.81	-92.1465	1756.81	28.8718
										1757.77	-84.878	1757.77	29.5642
										1758.74	-74.4586	1758.74	30.7075
										1759.7	-64.307	1759.7	31.9293
										1760.67	-57.3919	1760.67	32.8536
										1761.63	-54.5633	1761.63	33.0057
										1762.6	-53.5742	1762.6	32.836
										1763.56	-51.3576	1763.56	32.9773
										1764.52	-48.4336	1764.52	33.3522
										1765.49	-47.6237	1765.49	33.4748
										1766.45	-49.9657	1766.45	33.1387
										1767.42	-53.3072	1767.42	32.1337
										1768.38	-56.7691	1768.38	30.6917
										1769.35	-61.4126	1769.35	29.6954
										1770.31	-67.2236	1770.31	29.8073
										1771.27	-73.4849	1771.27	30.1582
										1772.24	-78.4582	1772.24	30.1368
										1773.2	-81.8207	1773.2	29.983
										1774.17	-84.1708	1774.17	30.0227
										1775.13	-85.2001	1775.13	30.2702
										1776.1	-83.6357	1776.1	30.4611
										1777.06	-80.5181	1777.06	30.7183
										1778.02	-77.7852	1778.02	31.4091
										1778.99	-77.6153	1778.99	32.2627
										1779.95	-80.8829	1779.95	32.3478
										1780.92	-85.2285	1780.92	31.5225
										1781.88	-87.224	1781.88	30.9721
										1782.84	-86.6097	1782.84	31.0171
										1783.81	-85.5957	1783.81	31.041
										1784.77	-86.2146	1784.77	30.2998
										1785.74	-86.4568	1785.74	28.8822
										1786.7	-84.5169	1786.7	26.8379
										1787.67	-81.1495	1787.67	25.2543
										1788.63	-78.3979	1788.63	25.2763
										1789.59	-75.2931	1789.59	26.4505
										1790.56	-70.2884	1790.56	27.1978
										1791.52	-64.0707	1791.52	27.2678
										1792.49	-59.1922	1792.49	26.8292
										1793.45	-56.2388	1793.45	26.043
										1794.41	-53.3067	1794.41	25.3123
										1795.38	-50.165	1795.38	24.9206
										1796.34	-50.7119	1796.34	25.1154
										1797.31	-56.6111	1797.31	25.7601
										1798.27	-63.2129	1798.27	26.3747
										1799.24	-63.2454	1799.24	26.8117
										1800.2	-62.4709	1800.2	27.0451
										1801.16	-66.1702	1801.16	27.1003
										1802.13	-72.3146	1802.13	26.8304
										1803.09	-76.5307	1803.09	26.2527
										1804.06	-79.7305	1804.06	25.3359
										1805.02	-84.3665	1805.02	24.3916
										1805.99	-89.8729	1805.99	23.6562
										1806.95	-93.2593	1806.95	23.7058
										1807.91	-93.385	1807.91	24.461
										1808.88	-91.0537	1808.88	25.4222
										1809.84	-88.0417	1809.84	26.0987
										1810.81	-87.0169	1810.81	25.7926
										1811.77	-86.2839	1811.77	24.3385
										1812.74	-82.2544	1812.74	22.8334
										1813.7	-75.7269	1813.7	22.1763
										1814.66	-70.865	1814.66	22.0928
										1815.63	-70.4871	1815.63	22.237
										1816.59	-71.6202	1816.59	22.6845
										1817.56	-68.9059	1817.56	23.6144
										1818.52	-61.8225	1818.52	24.9333
										1819.48	-57.6831	1819.48	26.2125
										1820.45	-57.8525	1820.45	27.2627
										1821.41	-60.6184	1821.41	28.1007
										1822.38	-65.8045	1822.38	28.4995
										1823.34	-73.5991	1823.34	27.8242
										1824.31	-82.7056	1824.31	26.0717
										1825.27	-88.1026	1825.27	24.186
										1826.23	-88.2337	1826.23	22.8134
										1827.2	-88.0771	1827.2	22.0339
										1828.16	-92.4222	1828.16	21.7641
										1829.13	-99.9219	1829.13	21.151
										1830.09	-107.815	1830.09	19.4763
										1831.06	-112.138	1831.06	17.5932
										1832.02	-110.251	1832.02	16.8127
										1832.98	-106.747	1832.98	16.8182
										1833.95	-107.879	1833.95	16.6349
										1834.91	-112.478	1834.91	16.2528
										1835.88	-115.44	1835.88	15.8774
										1836.84	-114.765	1836.84	15.7117
										1837.81	-113.569	1837.81	15.8857
										1838.77	-114.48	1838.77	16.3455
										1839.73	-119.557	1839.73	16.8664
										1840.7	-126.422	1840.7	17.3997
										1841.66	-130.335	1841.66	17.7616
										1842.63	-127.923	1842.63	17.9158
										1843.59	-122.511	1843.59	17.8503
										1844.56	-118.112	1844.56	17.6393
										1845.52	-116.927	1845.52	17.3443
										1846.48	-120.121	1846.48	16.9651
										1847.45	-125.738	1847.45	16.7909
										1848.41	-129.274	1848.41	17.1964
										1849.38	-128.707	1849.38	18.0714
										1850.34	-123.617	1850.34	19.1248
										1851.31	-116.125	1851.31	20.0894
										1852.27	-111.13	1852.27	20.5748
										1853.23	-110.451	1853.23	20.2712
										1854.2	-110.402	1854.2	19.1147
										1855.16	-110.04	1855.16	17.388
										1856.13	-111.84	1856.13	16.2708
										1857.09	-116.798	1857.09	16.3028
										1858.06	-120.158	1858.06	16.9399
										1859.02	-118.652	1859.02	17.6856
										1859.98	-114.078	1859.98	18.2746
										1860.95	-109.516	1860.95	18.4095
										1861.91	-106.462	1861.91	18.0341
										1862.88	-105.433	1862.88	17.1956
										1863.84	-104.722	1863.84	16.3782
										1864.8	-101.542	1864.8	16.3287
										1865.77	-96.6819	1865.77	16.9839
										1866.73	-92.5242	1866.73	17.7835
										1867.7	-89.4868	1867.7	18.5399
										1868.66	-87.4825	1868.66	19.0109
										1869.62	-85.5992	1869.62	19.1014
										1870.59	-81.5581	1870.59	18.8189
										1871.55	-74.9063	1871.55	18.2983
										1872.52	-68.6078	1872.52	17.3039
										1873.48	-64.8397	1873.48	15.9116
										1874.45	-63.379	1874.45	15.0169
										1875.41	-63.258	1875.41	15.3632
										1876.38	-62.7675	1876.38	16.1465
										1877.34	-60.6046	1877.34	16.5215
										1878.3	-58.6175	1878.3	16.5201
										1879.27	-59.3621	1879.27	16.2836
										1880.23	-61.28	1880.23	16.2678
										1881.2	-62.14	1881.2	16.7313
										1882.16	-60.5945	1882.16	17.6129
										1883.12	-57.0641	1883.12	18.6556
										1884.09	-53.8415	1884.09	19.6181
										1885.05	-53.9849	1885.05	20.1732
										1886.02	-57.6733	1886.02	20.1762
										1886.98	-61.8184	1886.98	19.9154
										1887.95	-64.1119	1887.95	19.4748
										1888.91	-62.2502	1888.91	18.6801
										1889.87	-56.6651	1889.87	17.558
										1890.84	-51.023	1890.84	16.8091
										1891.8	-47.6889	1891.8	16.712
										1892.77	-45.8859	1892.77	16.6129
										1893.73	-44.0521	1893.73	15.9508
										1894.7	-42.4205	1894.7	15.55
										1895.66	-40.8608	1895.66	15.7113
										1896.62	-39.1938	1896.62	15.9611
										1897.59	-37.035	1897.59	15.6701
										1898.55	-35.6694	1898.55	15.0275
										1899.52	-35.5157	1899.52	14.5989
										1900.48	-34.3737	1900.48	14.4392
										1901.44	-30.2536	1901.44	14.351
										1902.41	-25.1841	1902.41	14.2394
										1903.37	-22.4624	1903.37	14.1875
										1904.34	-21.8025	1904.34	14.1836
										1905.3	-21.5761	1905.3	14.0589
										1906.27	-20.3971	1906.27	13.7305
										1907.23	-18.349	1907.23	13.09
										1908.19	-16.0345	1908.19	12.2472
										1909.16	-15.1948	1909.16	11.6922
										1910.12	-16.8768	1910.12	11.6444
										1911.09	-20.027	1911.09	11.5661
										1912.05	-22.9357	1912.05	11.0016
										1913.02	-25.4208	1913.02	10.5671
										1913.98	-27.3727	1913.98	11.2756
										1914.94	-27.3814	1914.94	12.5687
										1915.91	-24.5371	1915.91	13.59
										1916.87	-21.4059	1916.87	14.0536
										1917.84	-20.7297	1917.84	14.2955
										1918.8	-19.8982	1918.8	14.9695
										1919.77	-14.9698	1919.77	16.6354
										1920.73	-7.63187	1920.73	18.8605
										1921.69	-2.91805	1921.69	20.6252
										1922.66	-2.17987	1922.66	21.8585
										1923.62	-2.97489	1923.62	22.7343
										1924.59	-2.84447	1924.59	23.364
										1925.55	-0.45855	1925.55	23.8802
										1926.52	2.77359	1926.52	24.0829
										1927.48	4.25664	1927.48	23.4925
										1928.44	2.41516	1928.44	22.3046
										1929.41	-2.75097	1929.41	21.0955
										1930.37	-9.43617	1930.37	20.175
										1931.34	-15.0983	1931.34	19.4599
										1932.3	-19.2889	1932.3	18.9362
										1933.27	-21.6284	1933.27	18.4221
										1934.23	-21.428	1934.23	17.7984
										1935.19	-20.5383	1935.19	17.2003
										1936.16	-21.4899	1936.16	16.6997
										1937.12	-22.48	1937.12	16.6351
										1938.09	-21.828	1938.09	17.5156
										1939.05	-21.1336	1939.05	18.7494
										1940.02	-22.349	1940.02	19.0097
										1940.98	-23.749	1940.98	18.4812
										1941.94	-22.6504	1941.94	18.2659
										1942.91	-19.1519	1942.91	18.502
										1943.87	-13.5175	1943.87	18.883
										1944.84	-6.46387	1944.84	19.1514
										1945.8	-0.55722	1945.8	18.8725
										1946.76	2.81464	1946.76	17.844
										1947.73	3.67855	1947.73	16.693
										1948.69	3.02312	1948.69	16.0235
										1949.66	2.47849	1949.66	15.8994
										1950.62	3.85724	1950.62	16.0403
										1951.59	7.09147	1951.59	16.5345
										1952.55	11.269	1952.55	17.2403
										1953.51	14.356	1953.51	17.5358
										1954.48	14.8654	1954.48	17.28
										1955.44	15.4616	1955.44	16.9307
										1956.41	17.8793	1956.41	16.7605
										1957.37	19.9188	1957.37	16.6403
										1958.34	19.9119	1958.34	16.3981
										1959.3	21.1346	1959.3	15.91
										1960.26	26.0459	1960.26	15.7069
										1961.23	31.3277	1961.23	15.8238
										1962.19	32.4856	1962.19	16.1201
										1963.16	30.8671	1963.16	16.1917
										1964.12	29.6709	1964.12	15.7089
										1965.09	28.4699	1965.09	14.9705
										1966.05	25.4931	1966.05	14.3348
										1967.01	20.6331	1967.01	13.8978
										1967.98	16.4105	1967.98	13.7856
										1968.94	13.7962	1968.94	14.1535
										1969.91	12.2508	1969.91	14.782
										1970.87	10.7173	1970.87	15.4544
										1971.83	8.61866	1971.83	15.8353
										1972.8	5.32357	1972.8	15.6119
										1973.76	1.33798	1973.76	15.3308
										1974.73	-2.02633	1974.73	15.5027
										1975.69	-4.98327	1975.69	15.7484
										1976.65	-8.17013	1976.65	15.7344
										1977.62	-10.709	1977.62	15.7538
										1978.58	-10.0323	1978.58	15.7423
										1979.55	-8.27008	1979.55	15.4988
										1980.51	-8.82134	1980.51	14.9148
										1981.48	-12.0303	1981.48	14.2599
										1982.44	-15.1749	1982.44	13.3763
										1983.4	-16.9181	1983.4	12.3217
[truncated: 1,468 more rows]

## Sheet: Figure 4
99.2235	0	55.9028	117.071	55.9028	114.512	99.2235	0
100.188	0	56.8671	98.7727	56.8671	107.482	100.188	0
101.152	0	57.8313	81.635	57.8313	100.616	101.152	0
102.116	0	58.7955	65.6577	58.7955	93.9141	102.116	0
103.081	0	59.7598	50.8409	59.7598	87.3756	103.081	0
104.045	0	60.724	37.1845	60.724	81.001	104.045	0
105.009	0	61.6882	24.6885	61.6882	74.79	105.009	0
105.973	0	62.6525	13.353	62.6525	68.7429	105.973	0
106.937	0	63.6167	3.17798	63.6167	62.8596	106.937	0
107.902	0	64.5809	-5.83664	64.5809	57.14	107.902	0
108.866	0	65.5452	-13.6908	65.5452	51.5843	108.866	0
109.83	0	66.5094	-19.5031	66.5094	44.8987	109.83	0
110.794	0	67.4736	-23.85	67.4736	38.6568	110.794	0
111.759	0	68.4379	-26.9976	68.4379	33.3843	111.759	0
112.723	0	69.4021	-29.3253	69.4021	29.1133	112.723	0
113.687	0	70.3663	-31.2416	70.3663	25.5431	113.687	0
114.651	0	71.3306	-33.009	71.3306	22.4345	114.651	0
115.615	0	72.2948	-34.3657	72.2948	19.7517	115.615	0
116.58	0	73.259	-35.239	73.259	17.2181	116.58	0
117.544	0	74.2233	-36.3784	74.2233	14.7078	117.544	0
118.508	0	75.1875	-37.5392	75.1875	12.2257	118.508	0
119.472	0	76.1517	-38.7278	76.1517	9.93283	119.472	0
120.437	0	77.1159	-39.2611	77.1159	8.44195	120.437	0
121.401	0	78.0802	-38.0868	78.0802	8.71464	121.401	0
122.365	0	79.0444	-34.8477	79.0444	11.6538	122.365	0
123.329	0	80.0087	-31.6848	80.0087	14.9399	123.329	0
124.294	0	80.9729	-29.3839	80.9729	17.2999	124.294	0
125.258	0	81.9371	-27.9578	81.9371	18.2014	125.258	0
126.222	0	82.9013	-27.0506	82.9013	17.6846	126.222	0
127.186	0	83.8656	-26.3758	83.8656	16.0441	127.186	0
128.15	0	84.8298	-26.0898	84.8298	13.5534	128.15	0
129.115	0	85.794	-27.0895	85.794	11.1123	129.115	0
130.079	0	86.7583	-29.5851	86.7583	8.96209	130.079	0
131.043	0	87.7225	-33.2969	87.7225	6.80487	131.043	0
132.007	0	88.6868	-37.6848	88.6868	4.4359	132.007	0
132.972	0	89.651	-42.1311	89.651	1.822	132.972	0
133.936	0	90.6152	-46.0314	90.6152	-1.01172	133.936	0
134.9	0	91.5794	-48.8404	91.5794	-4.2232	134.9	0
135.864	0	92.5437	-50.5073	92.5437	-7.94375	135.864	0
136.829	0	93.5079	-51.5329	93.5079	-11.7764	136.829	0
137.793	0	94.4721	-52.0139	94.4721	-15.2461	137.793	0
138.757	0	95.4364	-51.7194	95.4364	-17.7599	138.757	0
139.721	0	96.4006	-50.3417	96.4006	-18.8784	139.721	0
140.686	0	97.3649	-47.8155	97.3649	-18.6222	140.686	0
141.65	0	98.3291	-44.6137	98.3291	-17.8637	141.65	0
142.614	0	99.2933	-41.8013	99.2933	-18.0216	142.614	0
143.578	0	100.258	-39.712	100.258	-18.8228	143.578	0
144.542	0	101.222	-38.2963	101.222	-20.0092	144.542	0
145.507	0	102.186	-37.2388	102.186	-21.514	145.507	0
146.471	0	103.15	-36.2182	103.15	-23.3495	146.471	0
147.435	0	104.115	-35.2134	104.115	-25.4108	147.435	0
148.399	0	105.079	-35.177	105.079	-27.2711	148.399	0
149.364	0	106.043	-36.6872	106.043	-28.8055	149.364	0
150.328	0	107.007	-38.9734	107.007	-29.8505	150.328	0
151.292	0	107.971	-41.2859	107.971	-30.4245	151.292	0
152.256	0	108.936	-43.2272	108.936	-30.7748	152.256	0
153.221	0	109.9	-44.6625	109.9	-31.2686	153.221	0
154.185	0	110.864	-45.4592	110.864	-32.1145	154.185	0
155.149	0	111.828	-45.4152	111.828	-33.2131	155.149	0
156.113	0	112.793	-44.6115	112.793	-34.3016	156.113	0
157.077	0	113.757	-43.0556	113.757	-35.2504	157.077	0
158.042	0	114.721	-40.7416	114.721	-36.0098	158.042	0
159.006	0	115.685	-37.6378	115.685	-36.4948	159.006	0
159.97	0	116.65	-33.7294	116.65	-36.5382	159.97	0
160.935	0	117.614	-29.1881	117.614	-36.0198	160.935	0
161.899	0	118.578	-24.5601	118.578	-34.8439	161.899	0
162.863	0	119.542	-20.325	119.542	-33.6513	162.863	0
163.827	0	120.506	-16.3378	120.506	-32.7544	163.827	0
164.791	0	121.471	-12.2967	121.471	-31.901	164.791	0
165.756	0	122.435	-8.16445	122.435	-30.6099	165.756	0
166.72	0	123.399	-4.40083	123.399	-28.7217	166.72	0
167.684	0	124.363	-1.91978	124.363	-26.7929	167.684	0
168.648	0	125.328	-0.60608	125.328	-25.8021	168.648	0
169.613	0	126.292	0.12433	126.292	-25.3317	169.613	0
170.577	0	127.256	0.39648	127.256	-24.7018	170.577	0
171.541	0	128.22	0.43431	128.22	-23.5557	171.541	0
172.505	0	129.185	0.7643	129.185	-22.0011	172.505	0
173.47	0	130.149	1.9777	130.149	-20.3915	173.47	0
174.434	0	131.113	4.31694	131.113	-19.1041	174.434	0
175.398	0	132.077	6.64023	132.077	-18.034	175.398	0
176.362	0	133.042	7.94554	133.042	-16.9306	176.362	0
177.326	0	134.006	8.48247	134.006	-15.5484	177.326	0
178.291	0	134.97	8.97339	134.97	-13.8068	178.291	0
179.255	0	135.934	9.80124	135.934	-11.9695	179.255	0
180.219	0	136.898	10.6661	136.898	-10.7248	180.219	0
181.183	0	137.863	10.8318	137.863	-10.8728	181.183	0
182.148	0	138.827	10.1285	138.827	-12.6863	182.148	0
183.112	0	139.791	8.85907	139.791	-15.1927	183.112	0
184.076	0	140.755	7.26747	140.755	-17.5639	184.076	0
185.04	0	141.72	5.55079	141.72	-19.632	185.04	0
186.005	0	142.684	3.91417	142.684	-21.7927	186.005	0
186.969	0	143.648	2.59098	143.648	-24.4113	186.969	0
187.933	0	144.612	1.89045	144.612	-27.1431	187.933	0
188.897	0	145.577	1.55631	145.577	-28.6795	188.897	0
189.862	0	146.541	1.55327	146.541	-28.7435	189.862	0
190.826	0	147.505	2.08502	147.505	-27.8165	190.826	0
191.79	0	148.469	3.27904	148.469	-26.5391	191.79	0
192.754	0	149.433	4.8714	149.433	-25.2407	192.754	0
193.718	0	150.398	6.12967	150.398	-23.8454	193.718	0
194.683	0	151.362	5.96968	151.362	-22.0818	194.683	0
195.647	0	152.326	4.51322	152.326	-20.0392	195.647	0
196.611	0	153.29	3.02624	153.29	-17.843	196.611	0
197.575	0	154.255	2.2412	154.255	-15.7119	197.575	0
198.54	0	155.219	2.16627	155.219	-13.8312	198.54	0
199.504	0	156.183	2.37839	156.183	-12.3063	199.504	0
200.468	0	157.147	2.41986	157.147	-11.1354	200.468	0
201.432	0	158.112	2.1681	158.112	-10.1396	201.432	0
202.397	0	159.076	1.81647	159.076	-9.09865	202.397	0
203.361	0	160.04	1.64811	160.04	-8.15661	203.361	0
204.325	0	161.004	1.74847	161.004	-7.44997	204.325	0
205.289	0	161.969	2.05481	161.969	-7.03546	205.289	0
206.253	0	162.933	2.408	162.933	-6.85289	206.253	0
207.218	0	163.897	2.61529	163.897	-6.78075	207.218	0
208.182	0	164.861	2.48039	164.861	-6.74209	208.182	0
209.146	0	165.825	1.84648	165.825	-7.01229	209.146	0
210.11	0	166.79	0.84507	166.79	-7.6933	210.11	0
211.075	0	167.754	-0.28585	167.754	-8.76098	211.075	0
212.039	0	168.718	-1.3533	168.718	-10.0152	212.039	0
213.003	0	169.682	-2.27038	169.682	-11.1759	213.003	0
213.967	0	170.647	-3.04104	170.647	-12.0017	213.967	0
214.931	0	171.611	-3.72173	171.611	-12.396	214.931	0
215.896	0	172.575	-4.24261	172.575	-12.6904	215.896	0
216.86	0	173.539	-4.6755	173.539	-13.1576	216.86	0
217.824	0	174.504	-5.08038	174.504	-13.6342	217.824	0
218.788	0	175.468	-5.43433	175.468	-13.7431	218.788	0
219.753	0	176.432	-5.65813	176.432	-13.2784	219.753	0
220.717	0	177.396	-5.66662	177.396	-12.4633	220.717	0
221.681	0	178.36	-5.35886	178.36	-11.9509	221.681	0
222.645	0	179.325	-4.64596	179.325	-12.0125	222.645	0
223.61	0	180.289	-4.20602	180.289	-12.2916	223.61	0
224.574	0	181.253	-4.5168	181.253	-12.3737	224.574	0
225.538	0	182.217	-5.46079	182.217	-12.0312	225.538	0
226.502	0	183.182	-6.51292	183.182	-11.2784	226.502	0
227.467	0	184.146	-7.0975	184.146	-10.2936	227.467	0
228.431	0	185.11	-6.94751	185.11	-9.22242	228.431	0
229.395	0	186.074	-6.18982	186.074	-7.98363	229.395	0
230.359	0	187.038	-5.03886	187.038	-6.39441	230.359	0
231.323	0	188.003	-3.67469	188.003	-4.37501	231.323	0
232.288	0	188.967	-2.30001	188.967	-2.0567	232.288	0
233.252	0	189.931	-1.15239	189.931	0.24654	233.252	0
234.216	0	190.895	-0.50318	190.895	2.17225	234.216	0
235.18	0	191.86	-0.58998	191.86	3.50847	235.18	0
236.145	0	192.824	-1.61141	192.824	4.54998	236.145	0
237.109	0	193.788	-3.11208	193.788	5.2176	237.109	0
238.073	0	194.752	-4.49845	194.752	5.52623	238.073	0
239.037	0	195.717	-5.46026	195.717	5.51076	239.037	0
240.002	0	196.681	-6.00844	196.681	5.1094	240.002	0
240.966	0	197.645	-6.40959	197.645	4.1041	240.966	0
241.93	0	198.609	-7.01462	198.609	2.45838	241.93	0
242.894	0	199.574	-8.22713	199.574	0.92811	242.894	0
243.859	0	200.538	-9.89284	200.538	0.01046	243.859	0
244.823	0	201.502	-11.5504	201.502	-0.36145	244.823	0
245.787	0	202.466	-12.6893	202.466	-0.20722	245.787	0
246.751	0	203.43	-13.0841	203.43	0.49178	246.751	0
247.715	0	204.395	-12.9269	204.395	1.71324	247.715	0
248.68	0	205.359	-12.7353	205.359	3.31839	248.68	0
249.644	0	206.323	-12.6394	206.323	5.06686	249.644	0
250.608	0	207.287	-12.722	207.287	6.41405	250.608	0
251.572	0	208.252	-13.0505	208.252	7.04735	251.572	0
252.537	0	209.216	-13.5306	209.216	7.23297	252.537	0
253.501	0	210.18	-14.0503	210.18	7.44815	253.501	0
254.465	0	211.144	-14.5621	211.144	7.98045	254.465	0
255.429	0	212.109	-14.939	212.109	8.58111	255.429	0
256.394	0	213.073	-14.6395	213.073	8.56871	256.394	0
257.358	0	214.037	-13.5273	214.037	7.80124	257.358	0
258.322	0	215.001	-12.0823	215.001	6.63093	258.322	0
259.286	0	215.965	-10.8917	215.965	5.70553	259.286	0
260.25	0	216.93	-10.2637	216.93	5.44771	260.25	0
261.215	0	217.894	-10.056	217.894	5.70964	261.215	0
262.179	0	218.858	-9.99229	218.858	6.1512	262.179	0
263.143	0	219.822	-10.0287	219.822	6.36894	263.143	0
264.108	0	220.787	-10.2209	220.787	6.34173	264.108	0
265.072	0	221.751	-10.5192	221.751	6.39546	265.072	0
266.036	0	222.715	-10.985	222.715	6.63948	266.036	0
267	0	223.679	-11.6727	223.679	7.04359	267	0
267.964	0	224.644	-12.6964	224.644	7.58096	267.964	0
268.929	0	225.608	-13.9853	225.608	8.05873	268.929	0
269.893	0	226.572	-15.2764	226.572	8.26203	269.893	0
270.857	0	227.536	-16.2681	227.536	8.30551	270.857	0
271.821	0	228.501	-16.8628	228.501	8.62066	271.821	0
272.786	0	229.465	-17.279	229.465	9.45789	272.786	0
273.75	0	230.429	-17.8382	230.429	10.7422	273.75	0
274.714	0	231.393	-18.3998	231.393	11.9459	274.714	0
275.678	0	232.357	-18.853	232.357	12.5769	275.678	0
276.642	0	233.322	-19.2588	233.322	12.7207	276.642	0
277.607	0	234.286	-19.851	234.286	12.9995	277.607	0
278.571	0	235.25	-20.5747	235.25	13.8696	278.571	0
279.535	0	236.214	-21.2079	236.214	15.065	279.535	0
280.499	0	237.179	-21.6991	237.179	15.7376	280.499	0
281.464	0	238.143	-22.1564	238.143	15.5584	281.464	0
282.428	0	239.107	-22.9031	239.107	14.5943	282.428	0
283.392	0	240.071	-24.2814	240.071	13.1417	283.392	0
284.356	0	241.036	-26.2613	241.036	11.301	284.356	0
285.321	0	242	-28.473	242	9.18509	285.321	0
286.285	0	242.964	-30.376	242.964	6.96837	286.285	0
287.249	0	243.928	-31.562	243.928	4.7888	287.249	0
288.213	0	244.893	-31.824	244.893	3.27235	288.213	0
289.178	0	245.857	-31.1852	245.857	3.15573	289.178	0
290.142	0	246.821	-29.8392	246.821	4.18353	290.142	0
291.106	0	247.785	-28.0307	247.785	5.84013	291.106	0
292.07	0	248.75	-25.8851	248.75	7.63721	292.07	0
293.034	0	249.714	-23.4108	249.714	9.22473	293.034	0
293.999	0	250.678	-20.5418	250.678	10.4157	293.999	0
294.963	0	251.642	-17.5924	251.642	11.2603	294.963	0
295.927	0	252.606	-14.6587	252.606	12.0779	295.927	0
296.891	0	253.571	-11.9112	253.571	13.0357	296.891	0
297.856	0	254.535	-9.48297	254.535	14.1065	297.856	0
298.82	0	255.499	-7.51301	255.499	15.14	298.82	0
299.784	25.7026	256.463	-6.13672	256.463	15.9146	299.784	101.516
300.748	58.7484	257.428	-5.49164	257.428	16.2526	300.748	97.6778
301.713	85.4607	258.392	-6.01732	258.392	15.8117	301.713	98.0627
302.677	94.4502	259.356	-7.88038	259.356	14.6309	302.677	103.662
303.641	90.9734	260.32	-10.4158	260.32	13.036	303.641	111.342
304.605	86.1677	261.284	-12.8102	261.284	11.4516	304.605	117.303
305.57	88.676	262.249	-14.6746	262.249	10.1387	305.57	118.42
306.534	97.8718	263.213	-16.0685	263.213	9.29777	306.534	115.162
307.498	101.689	264.177	-17.2385	264.177	9.21611	307.498	113.759
308.462	86.2634	265.141	-18.2179	265.141	9.61643	308.462	113.194
309.426	66.3366	266.106	-18.8365	266.106	10.0222	309.426	111.107
310.391	56.6246	267.07	-18.8916	267.07	10.7654	310.391	108.608
311.355	60.09	268.034	-18.3586	268.034	12.1805	311.355	106.521
312.319	60.3444	268.998	-17.524	268.998	14.1682	312.319	102.323
313.283	25.0636	269.963	-16.7068	269.963	16.5283	313.283	88.8212
314.248	-42.7046	270.927	-16.0195	270.927	18.9	314.248	66.5241
315.212	-67.7158	271.891	-15.3161	271.891	20.9762	315.212	53.4806
316.176	-0.671562	272.855	-14.5939	272.855	22.6517	316.176	59.8764
317.14	114.989	273.82	-13.778	273.82	24.3147	317.14	78.2664
318.104	184.073	274.784	-12.906	274.784	26.4284	318.104	91.7125
319.069	188.356	275.748	-12.2566	275.748	29.0278	319.069	101.366
320.033	176.365	276.712	-12.1862	276.712	31.4071	320.033	107.639
320.997	166.391	277.676	-12.933	277.676	33.0389	320.997	105.156
321.962	152.541	278.641	-14.2787	278.641	33.942	321.962	92.6155
322.926	138.14	279.605	-15.628	279.605	34.3719	322.926	78.6074
323.89	130.193	280.569	-16.73	280.569	34.5271	323.89	70.8396
324.854	134.353	281.533	-17.8061	281.533	34.3944	324.854	72.2059
325.818	144.522	282.498	-19.2905	282.498	33.9117	325.818	75.6634
326.783	195.28	283.462	-21.7428	283.462	33.1272	326.783	91.686
327.747	240.936	284.426	-24.4891	284.426	32.3883	327.747	107.008
328.711	230.669	285.39	-26.7431	285.39	32.3087	328.711	107.072
329.675	154.088	286.355	-28.1277	286.355	33.0485	329.675	88.4709
330.64	55.8829	287.319	-28.7216	287.319	34.1745	330.64	62.8651
331.604	11.7297	288.283	-28.869	288.283	35.0724	331.604	50.0949
332.568	72.3695	289.247	-28.7596	289.247	35.4774	332.568	60.7749
333.532	109.119	290.212	-28.204	290.212	35.3456	333.532	69.3567
334.497	109.683	291.176	-26.7764	291.176	34.9116	334.497	76.9183
335.461	92.6834	292.14	-24.7731	292.14	34.5981	335.461	82.6651
336.425	71.3505	293.104	-22.5173	293.104	35.0008	336.425	84.2467
337.389	49.2263	294.068	-20.2306	294.068	36.2584	337.389	79.4085
338.353	28.3317	295.033	-18.0771	295.033	37.854	338.353	70.8597
339.318	12.4262	295.997	-16.3112	295.997	38.8174	339.318	65.2247
340.282	-3.00124	296.961	-15.1628	296.961	38.8773	340.282	62.7061
341.246	-7.11611	297.925	-13.9794	297.925	38.9325	341.246	61.7294
342.21	15.3799	298.89	-11.7921	298.89	40.0343	342.21	64.3498
343.175	50.5174	299.854	-9.03405	299.854	42.3228	343.175	66.8904
344.139	66.815	300.818	-6.88077	300.818	45.4334	344.139	61.9637
345.103	44.1641	301.782	-6.24653	301.782	48.9247	345.103	42.1441
346.067	4.9086	302.747	-6.78027	302.747	52.5154	346.067	16.9528
347.031	-9.93284	303.711	-6.85505	303.711	56.0586	347.031	4.32322
347.996	9.9472	304.675	-6.04508	304.675	59.4106	347.996	9.13759
348.96	43.9546	305.639	-5.13869	305.639	62.1081	348.96	22.1809
349.924	49.4081	306.603	-5.01776	306.603	63.6842	349.924	27.4175
350.889	-11.8752	307.568	-5.93143	307.568	63.9806	350.889	15.084
351.853	-44.5967	308.532	-7.25612	308.532	63.3147	351.853	7.64761
352.817	13.5404	309.496	-8.36938	309.496	62.0718	352.817	16.8264
353.781	112.132	310.46	-9.06281	310.46	60.5808	353.781	34.657
354.745	170.801	311.425	-9.67062	311.425	59.0911	354.745	49.4286
355.71	153.423	312.389	-10.1533	312.389	57.8003	355.71	57.0957
356.674	78.17	313.353	-10.6254	313.353	56.4621	356.674	59.0436
357.638	17.0219	314.317	-11.3003	314.317	54.624	357.638	55.5881
358.602	-36.6395	315.282	-12.2229	315.282	52.0632	358.602	27.7471
359.567	-64.9321	316.246	-13.1434	316.246	49.5767	359.567	12.8956
360.531	-73.0114	317.21	-13.5374	317.21	48.3252	360.531	21.2427
361.495	-65.5923	318.174	-13.3174	318.174	48.6048	361.495	44.2679
362.459	-39.0943	319.139	-13.3256	319.139	49.8388	362.459	67.8267
363.423	36.203	320.103	-13.8613	320.103	51.559	363.423	86.3088
364.388	163.725	321.067	-14.5561	321.067	53.4796	364.388	101.801
365.352	236.118	322.031	-14.5983	322.031	55.4137	365.352	108.99
366.316	212.22	322.995	-13.5753	322.995	57.2418	366.316	97.6566
367.28	188.708	323.96	-12.2107	323.96	58.6459	367.28	94.3336
368.245	216.51	324.924	-11.4068	324.924	59.3682	368.245	114.193
369.209	296.137	325.888	-11.2207	325.888	59.5956	369.209	158.118
370.173	377.623	326.852	-11.132	326.852	59.7678	370.173	199.025
371.137	432.945	327.817	-10.6149	327.817	60.2122	371.137	217.669
372.102	469.766	328.781	-9.68751	328.781	60.8863	372.102	219.973
373.066	513.204	329.745	-8.41275	329.745	61.8038	373.066	227.772
374.03	582.917	330.709	-6.85201	330.709	63.0318	374.03	251.969
374.994	657.105	331.673	-5.28781	331.673	64.1674	374.994	283.705
375.959	669.396	332.638	-4.08035	332.638	64.6266	375.959	295.98
376.923	571.971	333.602	-3.38274	333.602	64.3082	376.923	275.712
377.887	474.13	334.566	-3.18351	334.566	63.7809	377.887	253.676
378.851	400.444	335.531	-3.61209	335.531	63.9117	378.851	234.167
379.815	346.704	336.495	-4.52547	336.495	64.7622	379.815	217.504
380.78	315.218	337.459	-5.31521	337.459	65.8505	380.78	209.3
381.744	323.647	338.423	-5.62587	338.423	66.6513	381.744	219.77
382.708	387.506	339.387	-5.4877	339.387	66.9564	382.708	254.868
383.672	398.969	340.352	-5.16984	340.352	66.9578	383.672	266.045
384.637	239.002	341.316	-4.86416	341.316	66.9046	384.637	204.96
385.601	118.493	342.28	-4.56846	342.28	67.0321	385.601	157.594
386.565	140.185	343.244	-4.51573	343.244	67.4386	386.565	164.504
387.529	288.237	344.209	-4.79812	344.209	68.0498	387.529	219.998
388.494	433.078	345.173	-5.51441	345.173	68.6116	388.494	275
389.458	446.518	346.137	-6.77457	346.137	68.8011	389.458	281.165
390.422	337.065	347.101	-8.53828	347.101	68.5948	390.422	241.644
391.386	262.619	348.065	-10.443	348.065	68.7238	391.386	215.137
392.351	226.704	349.03	-12.2821	349.03	70.1131	392.351	202.194
393.315	219.181	349.994	-13.8486	349.994	72.0981	393.315	200.564
394.279	253.004	350.958	-15.0232	350.958	73.5883	394.279	216.874
395.243	385.714	351.922	-15.6837	351.922	74.2247	395.243	274.502
396.207	483.895	352.887	-15.788	352.887	74.5319	396.207	318.375
397.172	443.352	353.851	-15.5039	353.851	75.1693	397.172	303.828
398.136	304.951	354.815	-15.0556	354.815	76.2024	398.136	248.758
399.1	186.258	355.779	-14.2635	355.779	77.1634	399.1	206.655
400.064	137.906	356.744	-12.902	356.744	77.5864	400.064	203.063
401.029	150.322	357.708	-11.3581	357.708	77.4766	401.029	232.224
401.993	165.735	358.672	-10.1919	358.672	77.4014	401.993	250.4
402.957	192.333	359.636	-9.8664	359.636	77.7804	402.957	250.832
403.921	207.906	360.601	-10.2246	360.601	78.3911	403.921	246.085
404.885	204.104	361.565	-10.8724	361.565	78.7467	404.885	240.095
405.85	185.841	362.529	-11.6776	362.529	78.5554	405.85	233.688
406.814	164.676	363.493	-12.7316	363.493	77.8657	406.814	226.73
407.778	154.134	364.457	-14.0243	364.457	77.0388	407.778	219.917
408.743	157.922	365.422	-15.3742	365.422	76.4331	408.743	214.342
409.707	147.401	366.386	-16.4474	366.386	76.1509	409.707	207.088
410.671	85.7363	367.35	-16.7902	367.35	76.2769	410.671	188.842
411.635	37.4765	368.314	-16.6782	368.314	76.6257	411.635	175.297
412.599	52.6956	369.279	-16.2846	369.279	76.3892	412.599	178.944
413.564	140.579	370.243	-15.6853	370.243	75.7022	413.564	202.251
414.528	219.653	371.207	-14.9555	371.207	74.9729	414.528	223.337
415.492	218.449	372.171	-14.262	372.171	74.4271	415.492	224.26
416.456	157.002	373.136	-13.7617	373.136	74.0281	416.456	208.948
417.421	114.475	374.1	-13.3137	374.1	73.9214	417.421	194.028
418.385	121.076	375.064	-12.6556	375.064	74.3478	418.385	185.247
419.349	154.084	376.028	-11.7898	376.028	75.3938	419.349	179.268
420.313	158.71	376.993	-11.0233	376.993	77.059	420.313	168.785
421.277	125.943	377.957	-10.442	377.957	79.3135	421.277	145.058
422.242	114.463	378.921	-10.051	378.921	81.8358	422.242	139.695
423.206	134.37	379.885	-9.59641	379.885	84.3601	423.206	164.88
424.17	168.961	380.849	-8.95283	380.849	86.8906	424.17	207.386
425.134	197.459	381.814	-8.20135	381.814	89.4739	425.134	248.677
426.099	210.64	382.778	-7.4815	382.778	92.2168	426.099	280.76
427.063	212.573	383.742	-6.78697	383.742	94.9102	427.063	303.767
428.027	209.746	384.706	-6.08583	384.706	96.9675	428.027	309.793
428.991	208.219	385.671	-5.26655	385.671	97.8633	428.991	289.713
429.956	216.807	386.635	-4.58035	386.635	97.8798	429.956	271.466
430.92	227.947	387.599	-4.67679	387.599	97.909	430.92	261.969
431.884	237.424	388.563	-5.60475	388.563	98.3469	431.884	258.093
432.848	240.355	389.527	-6.98927	389.527	98.7272	432.848	251.062
433.812	233.595	390.492	-8.49739	390.492	98.2441	433.812	236.888
434.777	218.546	391.456	-10.0001	391.456	96.4814	434.777	216.173
435.741	195.578	392.42	-11.5639	392.42	94.044	435.741	188.009
436.705	160.828	393.385	-12.8953	393.385	91.8034	436.705	149.421
437.67	123.4	394.349	-14.0069	394.349	90.308	437.67	109.158
438.634	97.3592	395.313	-15.1445	395.313	89.867	438.634	78.7293
439.598	90.5463	396.277	-16.4675	396.277	90.3265	439.598	62.1667
440.562	86.4444	397.241	-17.8643	397.241	91.1283	440.562	49.481
441.526	80.801	398.206	-18.8984	398.206	91.639	441.526	38.8395
442.491	68.9263	399.17	-19.1698	399.17	91.5725	442.491	28.5964
443.455	45.8244	400.134	-19.2237	400.134	91.4239	443.455	17.6787
444.419	10.9036	401.098	-19.5663	401.098	91.7134	444.419	6.27088
445.383	-24.9038	402.063	-20.0199	402.063	92.5206	445.383	-3.57714
446.348	-36.7879	403.027	-20.2551	403.027	93.4789	446.348	-6.55322
447.312	-3.44222	403.991	-20.0893	403.991	94.3094	447.312	0.54551
448.276	24.1004	404.955	-19.6149	404.955	95.1477	448.276	9.64127
449.24	18.4585	405.92	-19.2302	405.92	96.3365	449.24	15.4533
450.204	-5.90283	406.884	-19.0052	406.884	98.0101	450.204	19.0697
451.169	-24.2618	407.848	-18.6245	407.848	99.8652	451.169	24.11
452.133	-18.9045	408.812	-17.8433	408.812	101.435	452.133	35.7018
453.097	-2.53769	409.776	-16.7857	409.776	102.364	453.097	49.2884
454.061	8.44705	410.741	-15.7718	410.741	102.499	454.061	59.0051
455.026	15.1169	411.705	-14.9514	411.705	101.988	455.026	65.2573
455.99	23.6728	412.669	-14.3438	412.669	101.525	455.99	70.1818
456.954	36.1278	413.633	-14.1481	413.633	101.913	456.954	73.4625
457.918	51.2586	414.598	-14.5159	414.598	103.022	457.918	73.8057
458.883	55.3473	415.562	-15.3972	415.562	103.576	458.883	74.9179
459.847	52.3539	416.526	-16.734	416.526	102.198	459.847	81.7411
460.811	50.9129	417.49	-18.203	417.49	98.8096	460.811	90.8777
461.775	51.8343	418.454	-18.9651	418.454	95.8381	461.775	99.7993
462.74	51.1652	419.419	-18.546	419.419	96.1612	462.74	106.402
463.704	46.0124	420.383	-17.1816	420.383	98.9604	463.704	109.337
464.668	25.8369	421.347	-15.0773	421.347	102.014	464.668	103.642
465.632	-16.0424	422.312	-12.6585	422.312	104.077	465.632	86.2433
466.596	-2.15256	423.276	-10.2464	423.276	105.575	466.596	88.7926
467.561	144.248	424.24	-8.07288	424.24	107.672	467.561	138.963
468.525	300.719	425.204	-6.17442	425.204	110.775	468.525	196.212
469.489	349.233	426.168	-4.46543	426.168	114.287	469.489	220.992
470.453	241.119	427.133	-2.96495	427.133	117.477	470.453	197.28
471.418	139.246	428.097	-1.70088	428.097	119.928	471.418	178.39
472.382	151.577	429.061	-0.57906	429.061	121.496	472.382	201.465
473.346	249.594	430.025	0.49649	430.025	122.169	473.346	255.793
474.31	351.978	430.99	1.51525	430.99	122.121	474.31	310.398
475.275	425.44	431.954	2.28685	431.954	121.928	475.275	352.048
476.239	478.427	432.918	2.79178	432.918	121.835	476.239	385.327
477.203	547	433.882	2.97018	433.882	121.681	477.203	428.41
478.167	580.019	434.846	2.83714	434.846	121.354	478.167	463.763
479.132	677.91	435.811	2.59367	435.811	121.02	479.132	525.816
480.096	903.635	436.775	2.74377	436.775	121.167	480.096	639.793
481.06	1207.41	437.739	3.70998	437.739	122.473	481.06	785.029
482.024	1507.72	438.703	5.58695	438.703	124.448	482.024	927.629
482.988	1768.28	439.668	7.61493	439.668	124.888	482.988	1052.06
483.953	1990.77	440.632	9.52956	440.632	123.642	483.953	1159.94
484.917	2188.37	441.596	11.1745	441.596	121.953	484.917	1258.26
485.881	2370.4	442.56	12.4198	442.56	121.256	485.881	1349.94
486.845	2472.88	443.525	13.2698	443.525	121.872	486.845	1412.55
487.81	2440.53	444.489	13.8189	444.489	122.905	487.81	1427.05
488.774	2289.8	445.453	14.1058	445.453	123.447	488.774	1399.73
489.738	2123.29	446.417	14.2353	446.417	123.481	489.738	1366.14
490.702	1896.45	447.382	14.5121	447.382	123.517	490.702	1298.76
491.666	1688.25	448.346	15.1432	448.346	123.913	491.666	1244.26
492.631	1556.44	449.31	15.8122	449.31	124.301	492.631	1238.01
493.595	1502.12	450.274	16.1096	450.274	124.174	493.595	1281.16
494.559	1504.78	451.238	16.2046	451.238	123.841	494.559	1358.89
495.524	1588.07	452.203	16.4148	452.203	124.087	495.524	1480.52
496.488	1836.91	453.167	16.8694	453.167	125.261	496.488	1693.12
497.452	1937.72	454.131	17.36	454.131	126.892	497.452	1816.5
498.416	1700.79	455.095	17.5117	455.095	127.991	498.416	1765.95
499.38	1426.51	456.06	17.1059	456.06	127.81	499.38	1674.07
500.345	1301.57	457.024	16.1303	457.024	126.443	500.345	1621.02
501.309	1380.54	457.988	15.1577	457.988	124.648	501.309	1630.39
502.273	1446.02	458.952	14.4665	458.952	122.837	502.273	1607.92
503.237	1324.74	459.916	13.9047	459.916	121.372	503.237	1466.28
504.202	1070.72	460.881	13.3057	460.881	120.405	504.202	1239.25
505.166	830.986	461.845	12.629	461.845	119.938	505.166	1020.39
506.13	640.98	462.809	11.999	462.809	119.749	506.13	832.522
507.094	500.277	463.774	11.5017	463.774	119.606	507.094	676.419
508.058	404.707	464.738	11.1711	464.738	119.404	508.058	552.629
509.023	348.729	465.702	11.0995	465.702	119.144	509.023	461.49
509.987	325.798	466.666	11.2655	466.666	118.911	509.987	395.654
510.951	382.767	467.63	11.3285	467.63	118.715	510.951	373.798
511.915	460.852	468.595	10.5344	468.595	118.351	511.915	372.549
512.88	481.729	469.559	9.40925	469.559	117.811	512.88	362.452
513.844	382.961	470.523	8.83704	470.523	117.388	513.844	323.491
514.808	235.646	471.487	8.98818	471.487	117.125	514.808	274.299
515.772	197.642	472.452	9.5377	472.452	116.979	515.772	256.645
516.737	291.206	473.416	10.0919	473.416	116.983	516.737	276.456
517.701	379.387	474.38	10.4895	474.38	117.102	517.701	296.73
518.665	398.516	475.344	10.7067	475.344	117.056	518.665	302.781
519.629	354.252	476.308	10.5697	476.308	116.546	519.629	295.325
520.593	311.051	477.273	10.2549	477.273	115.889	520.593	283.223
521.558	224.367	478.237	10.2402	478.237	115.554	521.558	244.103
522.522	163.211	479.201	10.5351	479.201	115.533	522.522	213.469
523.486	206.76	480.165	10.7193	480.165	115.433	523.486	226.635
524.45	333.815	481.13	10.2551	481.13	115.015	524.45	275.357
525.415	444.359	482.094	9.30961	482.094	114.25	525.415	319.173
526.379	436.28	483.058	8.43368	483.058	113.159	526.379	317.593
527.343	304.032	484.022	8.01668	484.022	111.814	527.343	268.515
528.307	234.996	484.987	8.02729	484.987	110.38	528.307	242.886
529.272	271.087	485.951	8.08123	485.951	108.969	529.272	257.686
530.236	326.963	486.915	7.77205	486.915	107.494	530.236	278.096
531.2	345.541	487.879	6.98377	487.879	105.982	531.2	280.271
532.164	324.08	488.844	6.24126	488.844	104.584	532.164	263.022
533.129	312.295	489.808	5.69833	489.808	103.162	533.129	250.296
534.093	344.162	490.772	5.24374	490.772	101.62	534.093	255.684
535.057	390.807	491.736	4.83613	491.736	100.006	535.057	269.129
536.021	410.098	492.7	4.51543	492.7	98.4967	536.021	276.211
536.986	394.483	493.665	4.40773	493.665	97.1105	536.986	274.392
537.95	369.826	494.629	4.60971	494.629	95.7957	537.95	272.054
538.914	374.583	495.593	5.09856	495.593	94.826	538.914	283.179
539.878	435.011	496.557	5.8432	496.557	94.713	539.878	323.586
540.842	458.234	497.522	6.67449	497.522	95.3596	540.842	339.255
541.807	449.257	498.486	7.23109	498.486	96.1075	541.807	322.342
542.771	409.058	499.45	7.45872	499.45	96.4762	542.771	288.665
543.735	317.341	500.414	7.20023	500.414	96.4447	543.735	242.467
544.699	145.301	501.379	6.73479	501.379	96.1244	544.699	177.376
545.664	1.61063	502.343	6.37228	502.343	95.6838	545.664	123.632
546.628	-0.0175171	503.307	6.1191	503.307	95.1856	546.628	113.44
547.592	103.904	504.271	5.79663	504.271	94.6114	547.592	135.769
548.556	186.716	505.236	5.28398	505.236	93.9153	548.556	153.594
549.52	205.165	506.2	4.64683	506.2	93.1396	549.52	154.764
550.485	175.783	507.164	4.04206	507.164	92.5578	550.485	143.212
551.449	149.289	508.128	3.53845	508.128	92.2339	551.449	131.382
552.413	132.541	509.092	3.40687	509.092	91.8112	552.413	123.716
553.377	120.429	510.057	3.62092	510.057	91.1399	553.377	114.055
554.342	117.424	511.021	3.89748	511.021	90.2222	554.342	98.9328
555.306	122.381	511.985	3.72426	511.985	89.1279	555.306	83.9684
556.27	128.035	512.949	3.30481	512.949	88.0506	556.27	74.7334
557.234	124.413	513.914	3.13664	513.914	87.076	557.234	73.5789
558.199	115.582	514.878	3.384	514.878	86.2346	558.199	75.4362
559.163	112.409	515.842	3.75914	515.842	85.5516	559.163	75.6402
560.127	113.846	516.806	3.81755	516.806	85.0294	560.127	73.8128
561.091	110.251	517.77	3.35745	517.77	84.6443	561.091	65.4453
562.056	101.499	518.735	2.66191	518.735	84.0337	562.056	47.9446
563.02	90.1751	519.699	1.65075	519.699	82.7116	563.02	22.9777
563.984	72.3282	520.663	0.17012	520.663	80.6966	563.984	3.63748
564.948	29.8602	521.627	-1.71859	521.627	78.263	564.948	-12.4234
565.913	3.38915	522.592	-3.81361	522.592	75.7129	565.913	-20.2757
566.877	19.4282	523.556	-5.72291	523.556	73.3941	566.877	-13.5282
567.841	62.1305	524.52	-7.21585	524.52	71.6717	567.841	2.41854
568.805	93.5828	525.484	-8.15756	525.484	70.3571	568.805	15.4871
569.769	73.114	526.449	-8.38249	526.449	68.8871	569.769	11.4182
570.734	21.5624	527.413	-7.93733	527.413	66.941	570.734	-1.88919
571.698	16.1796	528.377	-7.25134	528.377	64.7246	571.698	6.99269
572.662	72.5132	529.341	-7.04654	529.341	62.806	572.662	46.3941
573.626	123.625	530.306	-7.97086	530.306	61.6023	573.626	79.7658
574.591	111.626	531.27	-9.34538	531.27	60.9754	574.591	75.2135
575.555	19.5748	532.234	-10.2087	532.234	60.8572	575.555	22.1968
576.519	-32.7002	533.198	-10.257	533.198	61.2372	576.519	-8.76433
577.483	-15.198	534.163	-9.64251	534.163	62.2987	577.483	-1.14162
578.447	17.9285	535.127	-8.66403	535.127	64.131	578.447	15.2717
579.412	33.0971	536.091	-7.60073	536.091	66.4361	579.412	21.6596
580.376	26.4571	537.055	-6.51156	537.055	68.5641	580.376	16.3975
581.34	14.8155	538.019	-5.30729	538.019	69.8208	581.34	9.89482
582.304	21.9623	538.984	-4.24953	538.984	70.1365	582.304	15.7325
583.269	47.6918	539.948	-3.77949	539.948	69.9576	583.269	33.0972
584.233	54.1003	540.912	-3.82272	540.912	69.6625	584.233	41.3955
585.197	21.2025	541.876	-3.9623	541.876	69.5699	585.197	32.3467
586.161	-11.1836	542.841	-3.85041	542.841	69.7833	586.161	22.0093
587.126	6.89672	543.805	-3.78203	543.805	69.6462	587.126	29.8409
588.09	108.104	544.769	-3.98251	544.769	68.3049	588.09	66.9533
589.054	174.556	545.733	-4.37706	545.733	65.5942	589.054	93.3354
590.018	178.689	546.697	-4.92268	546.697	62.2808	590.018	101.316
590.982	160.08	547.662	-5.77449	547.662	59.4078	590.982	101.942
591.947	145.943	548.626	-7.09751	548.626	57.5909	591.947	101.952
592.911	136.739	549.59	-8.79843	549.59	56.7565	592.911	100.754
593.875	121.28	550.554	-10.1956	550.554	56.3383	593.875	96.483
594.84	85.1362	551.519	-11.3428	551.519	55.9749	594.84	87.8317
595.804	33.3244	552.483	-12.2281	552.483	55.6652	595.804	76.6265
596.768	17.5117	553.447	-12.7106	553.447	55.5055	596.768	73.5863
597.732	70.0343	554.411	-12.7526	554.411	55.4787	597.732	86.3825
598.696	152.44	555.376	-12.4481	555.376	55.4769	598.696	107.261
599.661	189.321	556.34	-12.0295	556.34	55.2413	599.661	118.882
600.625	122.433	557.304	-11.504	557.304	54.7476	600.625	106.939
601.589	84.3306	558.268	-10.8622	558.268	54.095	601.589	101.389
602.553	126.149	559.232	-10.1743	559.232	53.3714	602.553	116.028
603.518	194.029	560.197	-9.55671	560.197	52.6163	603.518	135.671
604.482	225.161	561.161	-9.02563	561.161	51.803	604.482	140.643
605.446	196.032	562.125	-8.44652	562.125	50.8539	605.446	122.862
606.41	156.281	563.09	-7.90277	563.09	49.4552	606.41	104.782
607.375	184.902	564.054	-7.35284	564.054	47.7293	607.375	124.975
608.339	282.919	565.018	-6.57849	565.018	45.9722	608.339	184.358
609.303	358.451	565.982	-5.46857	565.982	44.4806	609.303	229.121
610.267	375.989	566.946	-4.28231	566.946	43.4523	610.267	237.38
611.231	356.574	567.911	-3.5871	567.911	42.9681	611.231	223.22
612.196	353.991	568.875	-3.40468	568.875	43.0305	612.196	223.095
613.16	361.88	569.839	-3.36841	569.839	43.4304	613.16	239.291
614.124	390.519	570.803	-3.21635	570.803	43.9398	614.124	264.406
615.088	458.905	571.768	-3.02142	571.768	44.5641	615.088	304.379
616.053	539.876	572.732	-3.03744	572.732	45.3848	616.053	348.566
617.017	600.511	573.696	-3.34812	573.696	46.3296	617.017	383.419
617.981	625.385	574.66	-3.75173	574.66	46.8692	617.981	401.347
618.945	624.926	575.625	-4.29508	575.625	46.3533	618.945	410.303
619.909	608.993	576.589	-4.9841	576.589	44.8677	619.909	425.801
620.874	576.581	577.553	-5.8596	577.553	42.811	620.874	447.926
621.838	549.291	578.517	-6.86326	578.517	40.599	621.838	458.094
622.802	542.58	579.481	-7.8926	579.481	38.4838	622.802	447.64
623.766	551.333	580.446	-8.70816	580.446	36.737	623.766	420.909
624.731	540.94	581.41	-9.00996	581.41	35.4993	624.731	395.098
625.695	498.772	582.374	-8.85527	582.374	34.6422	625.695	372.339
626.659	451.574	583.338	-8.49439	583.338	33.9339	626.659	347.461
627.623	399.903	584.303	-8.08711	584.303	33.2407	627.623	316.211
628.588	350.929	585.267	-7.77501	585.267	32.5412	628.588	283.649
629.552	313.966	586.231	-7.64045	586.231	31.9237	629.552	257.533
630.516	299.339	587.195	-7.5132	587.195	31.5662	630.516	245.188
631.48	290.932	588.159	-6.93767	588.159	31.5821	631.48	236.994
632.445	257.252	589.124	-5.89774	589.124	31.9671	632.445	214.7
633.409	196.756	590.088	-4.80095	590.088	32.6439	633.409	177.934
634.373	143.559	591.052	-4.04926	591.052	33.5066	634.373	146.015
635.337	118.831	592.016	-3.81484	592.016	34.2272	635.337	131.162
636.302	121.633	592.981	-3.94185	592.981	34.3361	636.302	132.281
637.266	132.182	593.945	-4.02732	593.945	33.581	637.266	132.96
638.23	157.108	594.909	-3.97159	594.909	32.1901	638.23	129.272
639.194	189.591	595.873	-3.7493	595.873	30.7605	639.194	131.617
640.158	240.7	596.838	-3.31676	596.838	29.7705	640.158	147.23
641.123	294.702	597.802	-2.7306	597.802	29.4677	641.123	169.423
642.087	321.686	598.766	-2.13262	598.766	29.8007	642.087	184.862
643.051	294.7	599.73	-1.43856	599.73	30.4787	643.051	185.87
644.015	243.319	600.695	-0.47441	600.695	31.1649	644.015	178.71
644.98	189.528	601.659	0.66389	601.659	31.5274	644.98	165.81
645.944	139.16	602.623	1.72632	602.623	31.2596	645.944	149.697
646.908	119.351	603.587	2.4086	603.587	30.0674	646.908	143.708
647.872	154.101	604.552	2.70105	604.552	28.141	647.872	159.266
648.837	234.607	605.516	2.77037	605.516	25.8564	648.837	192.762
649.801	259.614	606.48	2.71269	606.48	23.5695	649.801	200.512
650.765	188.001	607.444	2.48199	607.444	21.5218	650.765	163.331
651.729	136.365	608.408	2.02492	608.408	19.9094	651.729	133.77
652.693	167.505	609.373	1.39693	609.373	18.6535	652.693	138.167
653.658	254.688	610.337	0.78284	610.337	17.4313	653.658	166.255
654.622	306.538	611.301	0.24959	611.301	15.9228	654.622	182.998
655.586	252.914	612.265	-0.30852	612.265	14.2814	655.586	165.16
656.55	176.382	613.23	-0.82205	613.23	12.8365	656.55	138.128
657.515	157.799	614.194	-1.28995	614.194	11.8183	657.515	127.075
658.479	195.297	615.158	-1.81251	615.158	11.4262	658.479	132.054
659.443	237.998	616.122	-2.64305	616.122	11.9296	659.443	137.746
660.407	246.423	617.087	-3.40366	617.087	13.0493	660.407	130.572
661.372	221.232	618.051	-3.50204	618.051	14.338	661.372	111.43
662.336	177.215	619.015	-2.79017	619.015	15.4568	662.336	93.491
663.3	95.9732	619.979	-1.6693	619.979	16.348	663.3	74.0603
664.264	33.6223	620.943	-0.68289	620.943	16.9703	664.264	61.6761
665.229	41.9682	621.908	0.00807	621.908	17.2366	665.229	67.5336
666.193	115.862	622.872	0.60025	622.872	17.0808	666.193	89.944
667.157	143.14	623.836	1.33822	623.836	16.7457	667.157	96.8987
668.121	69.9561	624.8	2.00968	624.8	16.3488	668.121	72.9048
669.085	-5.52768	625.765	2.33483	625.765	15.9962	669.085	46.8949
670.05	-28.5559	626.729	2.31551	626.729	15.8538	670.05	34.0121
671.014	-3.53888	627.693	2.20391	627.693	15.9375	671.014	33.6101
671.978	36.8797	628.657	2.15884	628.657	16.1051	671.978	38.3323
672.942	89.4687	629.622	2.17708	629.622	15.8519	672.942	49.237
673.907	138.439	630.586	2.00244	630.586	14.8513	673.907	60.8974
674.871	122.726	631.55	1.53428	631.55	13.528	674.871	53.1027
675.835	35.2409	632.514	1.06414	632.514	12.5917	675.835	24.0005
676.799	-33.4999	633.479	0.94877	633.479	12.7438	676.799	1.86607
677.764	-15.0047	634.443	1.1488	634.443	13.9888	677.764	8.25794
678.728	102.542	635.407	1.32735	635.407	15.7786	678.728	47.0894
679.692	169.869	636.371	1.70442	636.371	17.3319	679.692	66.8469
680.656	131.377	637.335	2.47459	637.335	18.4085	680.656	44.785
681.62	88.0361	638.3	3.49104	638.3	19.0408	681.62	22.4048
682.585	84.1516	639.264	4.49335	639.264	19.2755	682.585	17.6759
683.549	116.855	640.228	5.14207	640.228	19.1114	683.549	29.4902
684.513	152.602	641.192	5.33868	641.192	18.4487	684.513	44.498
685.477	182.001	642.157	5.30314	642.157	17.407	685.477	57.7032
686.442	197.13	643.121	4.82771	643.121	16.1375	686.442	67.9055
687.406	187.319	644.085	3.68353	644.085	14.7332	687.406	75.9458
688.37	158.301	645.049	2.10312	645.049	13.305	688.37	83.0931
689.334	129.973	646.014	0.5605	646.014	11.951	689.334	88.2367
690.299	117.251	646.978	-0.84133	646.978	10.7781	690.299	89.4053
691.263	121.344	647.942	-2.36303	647.942	9.83477	691.263	87.0984
692.227	123.158	648.906	-4.04387	648.906	8.85044	692.227	85.7227
693.191	103.093	649.87	-5.63216	649.87	7.85081	693.191	79.1915
694.155	72.8632	650.835	-6.65998	650.835	7.37755	694.155	68.33
695.12	46.6959	651.799	-6.8228	651.799	7.83895	695.12	55.9547
696.084	37.9958	652.763	-6.17269	652.763	9.14798	696.084	47.6778
697.048	48.9597	653.727	-5.15054	653.727	10.5656	697.048	47.8057
698.013	108.087	654.692	-4.38254	654.692	11.5391	698.013	68.5935
698.977	160.707	655.656	-4.00515	655.656	11.9731	698.977	87.1472
699.941	149.994	656.62	-3.65606	656.62	12.0231	699.941	80.7498
700.905	84.9036	657.584	-3.04942	657.584	11.9196	700.905	52.6659
701.869	25.1027	658.549	-2.2281	658.549	11.8575	701.869	25.7155
702.834	21.512	659.513	-1.59452	659.513	11.9312	702.834	17.9286
703.798	62.7626	660.477	-1.29864	660.477	12.1657	703.798	26.4066
704.762	113.012	661.441	-1.21378	661.441	12.4057	704.762	41.7736
705.726	166.237	662.405	-1.3905	662.405	12.1703	705.726	61.8038
706.691	183.317	663.37	-1.65437	663.37	11.119	706.691	71.021
707.655	134.298	664.334	-1.82862	664.334	9.53927	707.655	58.1076
708.619	19.6299	665.298	-2.03042	665.298	8.20699	708.619	23.4957
709.583	-37.7124	666.263	-2.62007	666.263	7.66364	709.583	10.1699
710.548	40.2796	667.227	-3.45593	667.227	7.779	710.548	48.4435
711.512	97.731	668.191	-4.09795	668.191	8.07036	711.512	77.8159
712.476	40.4168	669.155	-4.25815	669.155	8.23029	712.476	64.3901
713.44	-95.0818	670.119	-4.05224	670.119	8.37058	713.44	20.3697
714.404	-163.86	671.084	-3.59112	671.084	8.82989	714.404	-5.42835
715.369	-35.5414	672.048	-3.10603	672.048	9.47419	715.369	24.9846
716.333	136.464	673.012	-3.0794	673.012	9.91845	716.333	70.1567
717.297	205.622	673.976	-3.86518	673.976	9.96116	717.297	91.3417
718.261	173.136	674.941	-5.12781	674.941	9.65268	718.261	85.963
719.226	103.442	675.905	-6.11558	675.905	9.14716	719.226	68.4052
720.19	38.4907	676.869	-6.37335	676.869	8.79339	720.19	47.8567
721.154	-16.5493	677.833	-5.89373	677.833	9.07777	721.154	26.4718
722.118	-46.5182	678.798	-5.02466	678.798	10.0221	722.118	9.50727
723.082	-41.7241	679.762	-4.16639	679.762	10.8829	723.082	-0.477816
724.047	-12.5355	680.726	-3.59587	680.726	10.6906	724.047	-1.51475
725.011	36.8274	681.69	-3.32212	681.69	9.21128	725.011	6.04957
725.975	92.0402	682.654	-3.12504	682.654	7.33926	725.975	17.0257
726.939	107.579	683.619	-2.90087	683.619	6.26751	726.939	21.8449
727.904	49.1104	684.583	-2.69747	684.583	6.18325	727.904	14.2017
728.868	-8.52126	685.547	-2.20787	685.547	6.74165	728.868	8.05744
729.832	-20.7998	686.511	-1.43445	686.511	7.13631	729.832	17.6341
730.796	8.98256	687.476	-1.04362	687.476	6.63341	730.796	40.7445
731.761	44.361	688.44	-2.40378	688.44	4.09095	731.761	61.9339
732.725	52.0082	689.404	-4.41304	689.404	1.41281	732.725	63.9596
733.689	45.8914	690.368	-4.98366	690.368	1.25006	733.689	58.2984
734.653	45.6706	691.332	-3.68043	691.332	3.7447	734.653	59.2262
735.618	48.7467	692.297	-1.44982	692.297	7.31453	735.618	65.307
736.582	48.2026	693.261	0.85759	693.261	10.3303	736.582	71.8845
737.546	40.6959	694.225	3.0364	694.225	12.2055	737.546	76.8434
738.51	32.6251	695.189	5.3849	695.189	13.2837	738.51	82.5007
739.475	50.5263	696.154	7.92385	696.154	14.0606	739.475	99.1326
740.439	101.499	697.118	10.1112	697.118	14.7302	740.439	131.457
741.403	127.376	698.082	11.3005	698.082	14.8795	741.403	149.346
742.367	103.813	699.046	11.2648	699.046	14.0475	742.367	138.999
743.331	56.6557	700.011	10.485	700.011	12.4291	743.331	112.641
744.296	38.7858	700.975	9.65908	700.975	10.73	744.296	99.0103
745.26	77.033	701.939	8.78033	701.939	9.39853	745.26	107.436
746.224	113.254	702.903	7.71305	702.903	8.28157	746.224	117.491
747.188	111.798	703.868	6.30793	703.868	6.72921	747.188	118.682
748.153	79.1879	704.832	4.43894	704.832	4.50343	748.153	109.776
749.117	41.4015	705.796	1.63445	705.796	1.25753	749.117	94.6034
750.081	8.72607	706.76	-2.05418	706.76	-2.98944	750.081	71.0085
751.045	-1.05949	707.725	-5.71782	707.725	-7.48772	751.045	56.0921
752.01	45.483	708.689	-6.97032	708.689	-9.39063	752.01	76.1074
752.974	134.444	709.653	-5.60935	709.653	-8.25905	752.974	123.031
753.938	204.145	710.617	-3.43853	710.617	-6.3191	753.938	162.231
754.902	221.087	711.581	-1.96012	711.581	-5.44367	754.902	176.075
755.866	199.889	712.546	-1.32571	712.546	-5.66027	755.866	172.105
756.831	192.736	713.51	-0.85272	713.51	-5.86331	756.831	175.304
757.795	210.264	714.474	-0.35636	714.474	-5.82023	757.795	189.072
758.759	213.905	715.438	-0.3566	715.438	-5.90657	758.759	201.375
759.723	183.613	716.403	-1.28246	716.403	-6.22451	759.723	206.631
760.688	144.092	717.367	-2.80945	717.367	-6.62364	760.688	212.206
761.652	137.253	718.331	-4.22023	718.331	-7.0017	761.652	230.162
762.616	196.38	719.295	-5.12937	719.295	-7.24947	762.616	271.295
763.58	261.478	720.26	-5.60148	720.26	-7.25162	763.58	317.683
764.545	312.235	721.224	-6.07716	721.224	-7.03512	764.545	360.941
765.509	359.211	722.188	-6.51988	722.188	-6.54654	765.509	406.525
766.473	413.759	723.152	-6.90333	723.152	-5.90374	766.473	461.485
767.437	478.581	724.116	-7.26624	724.116	-5.33821	767.437	528.969
768.402	546.038	725.081	-7.65767	725.081	-5.05701	768.402	597.557
769.366	607.791	726.045	-7.93133	726.045	-5.19687	769.366	655.449
770.33	671.808	727.009	-7.89259	727.009	-5.76761	770.33	708.684
771.294	761.715	727.973	-7.62438	727.973	-6.64589	771.294	775.525
772.258	885.149	728.938	-7.31266	728.938	-7.5592	772.258	861.876
773.223	1002.99	729.902	-6.96368	729.902	-8.07217	773.223	943.342
774.187	1051.86	730.866	-6.35798	730.866	-7.67925	774.187	982.346
775.151	1025.36	731.83	-5.57193	731.83	-6.18358	775.151	976.447
776.115	1017.89	732.795	-4.94269	732.795	-3.88228	776.115	965.504
777.08	1050.83	733.759	-4.83935	733.759	-1.62663	777.08	953.032
778.044	1080.31	734.723	-5.15169	734.723	0.39492	778.044	931.194
779.008	1060.55	735.687	-5.55404	735.687	2.31233	779.008	893.277
779.972	978.374	736.652	-5.6427	736.652	4.0386	779.972	839.17
780.937	887.225	737.616	-5.17805	737.616	5.32102	780.937	775.495
781.901	785.658	738.58	-4.35648	738.58	6.28721	781.901	698.735
782.865	701.985	739.544	-3.32862	739.544	7.27215	782.865	626.125
783.829	649.085	740.508	-2.27377	740.508	8.36372	783.829	564.252
784.793	618.675	741.473	-1.3721	741.473	9.18282	784.793	509.568
785.758	578.613	742.437	-0.75617	742.437	9.03321	785.758	454.911
786.722	497.733	743.401	-0.57177	743.401	7.65314	786.722	389.463
787.686	407.834	744.365	-0.92176	744.365	5.57955	787.686	327.252
788.65	361.177	745.33	-1.6927	745.33	3.3779	788.65	292.55
789.615	363.606	746.294	-2.72024	746.294	1.18091	789.615	287.449
790.579	372.369	747.258	-3.98609	747.258	-1.09333	790.579	288.628
791.543	337.086	748.222	-5.52026	748.222	-3.33543	791.543	271.397
792.507	267.557	749.187	-7.11543	749.187	-5.25074	792.507	239.583
793.472	240.684	750.151	-8.58756	750.151	-6.73744	793.472	221.301
794.436	264.378	751.115	-9.98422	751.115	-7.7115	794.436	218.359
795.4	292.61	752.079	-11.1664	752.079	-8.02519	795.4	217.904
796.364	287.451	753.043	-11.9264	753.043	-7.75062	796.364	209.458
797.328	248.472	754.008	-12.233	754.008	-7.19249	797.328	193.9
798.293	232.718	754.972	-12.0707	754.972	-6.68171	798.293	184.359
799.257	280.271	755.936	-11.3271	755.936	-6.42956	799.257	193.914
800.221	311.315	756.9	-10.1038	756.9	-6.37787	800.221	196.431
801.185	275.393	757.865	-8.68889	757.865	-6.18106	801.185	171.972
802.15	191.049	758.829	-7.15079	758.829	-5.61131	802.15	128.97
803.114	132.501	759.793	-5.43625	759.793	-4.79165	803.114	100.942
804.078	143.959	760.757	-3.56816	760.757	-4.13234	804.078	109.613
805.042	172.304	761.722	-1.63404	761.722	-3.84358	805.042	127.39
806.007	172.76	762.686	0.18918	762.686	-3.50806	806.007	134.305
806.971	151.806	763.65	1.588	763.65	-2.75028	806.971	131.644
807.935	142.586	764.614	2.29689	764.614	-1.86984	807.935	130.118
808.899	173.758	765.578	2.207	765.578	-1.43765	808.899	136.891
809.864	211.468	766.543	1.53883	766.543	-1.87603	809.864	144.149
810.828	192.396	767.507	0.6646	767.507	-3.21587	810.828	137.434
811.792	125.643	768.471	-0.14355	768.471	-4.8745	811.792	119.287
812.756	79.3561	769.435	-0.94859	769.435	-6.33009	812.756	108.79
813.721	93.1041	770.4	-1.82075	770.4	-7.29892	813.721	118.39
814.685	154.439	771.364	-2.57998	771.364	-7.94139	814.685	143.779
815.649	203.822	772.328	-2.91034	772.328	-8.4723	815.649	161.466
816.613	223.714	773.292	-3.21061	773.292	-9.19684	816.613	161.5
817.577	220.796	774.257	-3.9183	774.257	-10.1931	817.577	156.831
818.542	190.025	775.221	-5.02687	775.221	-11.1654	818.542	149.336
819.506	152.73	776.185	-6.08351	776.185	-11.6857	819.506	145.136
820.47	147.059	777.149	-6.45095	777.149	-11.3377	820.47	154.328
821.434	198.502	778.114	-5.99535	778.114	-10.0454	821.434	186.365
822.399	257.686	779.078	-5.10587	779.078	-8.02399	822.399	223.67
823.363	313.149	780.042	-4.08186	780.042	-5.68448	823.363	261.299
824.327	355.377	781.006	-2.85652	781.006	-3.46339	824.327	295.58
825.291	380.457	781.971	-1.338	781.971	-1.67585	825.291	324.702
826.255	383.693	782.935	0.27345	782.935	-0.51206	826.255	345.844
827.22	402.245	783.899	1.61702	783.899	-0.00234	827.22	378.634
828.184	469.792	784.863	2.58623	784.863	-0.15565	828.184	440.98
829.148	550.49	785.827	3.44479	785.827	-0.82185	829.148	514.623
830.112	590.428	786.792	4.27644	786.792	-1.66554	830.112	573.203
831.077	587.061	787.756	4.91672	787.756	-2.15	831.077	615.071
832.041	601.998	788.72	5.25556	788.72	-2.14383	832.041	666.241
833.005	707.104	789.684	5.29655	789.684	-1.73717	833.005	757.741
833.969	880.044	790.649	5.50471	790.649	-1.33712	833.969	879.646
834.934	1033.78	791.613	6.07088	791.613	-1.17196	834.934	995.237
835.898	1143.79	792.577	6.31531	792.577	-1.38128	835.898	1094.19
836.862	1198.49	793.541	5.93574	793.541	-1.80022	836.862	1158.71
837.826	1200.16	794.505	5.13673	794.505	-2.07274	837.826	1177.29
838.79	1155.86	795.47	4.51792	795.47	-2.04828	838.79	1151.69
839.755	1126.71	796.434	4.45179	796.434	-1.9043	839.755	1128.2
840.719	1118.4	797.398	4.60546	797.398	-1.86572	840.719	1111.45
841.683	1105.89	798.362	4.64179	798.362	-1.92893	841.683	1084.34
842.648	1072.33	799.327	4.69248	799.327	-2.08839	842.648	1031.57
843.612	1019.87	800.291	4.98334	800.291	-2.54388	843.612	952.112
844.576	947.221	801.255	5.44525	801.255	-3.54886	844.576	874.097
845.54	832.167	802.219	5.80647	802.219	-5.01871	845.54	806.127
846.504	723.991	803.184	5.9354	803.184	-6.45246	846.504	733.896
847.469	640.077	804.148	6.01017	804.148	-7.46132	847.469	641.718
848.433	574.528	805.112	6.19011	805.112	-7.93195	848.433	536.094
849.397	511.086	806.076	6.32282	806.076	-8.074	849.397	441.255
850.361	444.863	807.04	6.18068	807.04	-8.09715	850.361	366.952
851.326	374.105	808.005	5.80022	808.005	-8.08399	851.326	304.799
852.29	277.053	808.969	5.36641	808.969	-8.10809	852.29	246.352
853.254	173.688	809.933	5.13458	809.933	-8.49093	853.254	194.849
854.218	117.005	810.898	4.89661	810.898	-9.32686	854.218	160.921
855.183	150.661	811.862	4.22906	811.862	-10.5174	855.183	155.431
856.147	215.627	812.826	3.18566	812.826	-11.7386	856.147	160.315
857.111	212.438	813.79	2.28991	813.79	-12.7861	857.111	143.714
858.075	150.112	814.754	1.82652	814.754	-13.5332	858.075	109.043
859.039	94.9197	815.719	1.53064	815.719	-13.7585	859.039	82.7665
860.004	73.5697	816.683	1.03137	816.683	-13.2894	860.004	76.6396
860.968	73.1435	817.647	0.35968	817.647	-12.335	860.968	81.455
861.932	65.4047	818.611	-0.20403	818.611	-11.5251	861.932	76.4369
862.896	47.6512	819.576	-0.64271	819.576	-11.1931	862.896	58.5193
863.861	37.814	820.54	-1.07669	820.54	-11.2158	863.861	47.4451
864.825	43.312	821.504	-1.45779	821.504	-11.1088	864.825	50.6304
865.789	53.5061	822.468	-1.62675	822.468	-10.4008	865.789	58.0202
866.753	55.1092	823.433	-1.56564	823.433	-9.11766	866.753	56.066
867.717	43.5884	824.397	-1.40659	824.397	-7.72981	867.717	36.1161
868.682	37.8845	825.361	-1.22162	825.361	-6.88979	868.682	24.4459
869.646	45.5614	826.325	-0.95826	826.325	-6.87577	869.646	25.6837
870.61	61.8086	827.289	-0.63943	827.289	-7.38125	870.61	35.1649
871.574	79.4894	828.254	-0.47613	828.254	-8.04674	871.574	49.5296
872.539	96.3089	829.218	-0.56135	829.218	-8.80002	872.539	68.6301
873.503	107.935	830.182	-0.54964	830.182	-9.85572	873.503	83.173
874.467	108.771	831.146	0.01873	831.146	-11.4245	874.467	88.1188
875.431	102.406	832.111	1.03439	832.111	-12.728	875.431	87.2679
876.396	90.4165	833.075	2.17224	833.075	-13.0524	876.396	81.7797
877.36	77.0766	834.039	2.95346	834.039	-12.2611	877.36	74.177
878.324	71.2035	835.003	3.3673	835.003	-10.7566	878.324	70.8366
879.288	86.2339	835.967	3.73123	835.967	-9.17652	879.288	80.1887
880.253	110.613	836.932	4.15424	836.932	-8.23092	880.253	94.9299
881.217	128.855	837.896	4.37086	837.896	-8.43595	881.217	106.138
882.181	136.976	838.86	4.27077	838.86	-9.23959	882.181	111.776
883.145	132.434	839.824	4.21605	839.824	-9.79502	883.145	110.032
884.11	107.269	840.789	4.62912	840.789	-9.6357	884.11	96.6174
885.074	73.502	841.753	5.31171	841.753	-9.01371	885.074	77.5287
886.038	68.8344	842.717	5.8694	842.717	-8.41245	886.038	69.9802
887.002	93.6152	843.681	5.95102	843.681	-8.41439	887.002	74.1843
887.966	112.387	844.646	5.08794	844.646	-9.66288	887.966	79.9006
888.931	107.32	845.61	3.21186	845.61	-11.908	888.931	82.9795
889.895	86.9607	846.574	1.19129	846.574	-13.7275	889.895	83.2791
890.859	83.8982	847.538	0.78814	847.538	-13.3384	890.859	82.4636
891.823	111.978	848.503	2.8153	848.503	-10.5345	891.823	83.4438
892.788	123.191	849.467	6.1354	849.467	-7.14783	892.788	78.2291
893.752	94.0906	850.431	9.5681	850.431	-4.12517	893.752	58.0789
894.716	52.8156	851.395	12.4071	851.395	-1.03131	894.716	36.3319
895.68	43.8229	852.359	14.7797	852.359	2.16541	895.68	34.4331
896.644	106.136	853.324	16.8756	853.324	4.99506	896.644	77.8502
897.609	128.959	854.288	18.4179	854.288	7.18886	897.609	97.5142
898.573	78.5763	855.252	18.9357	855.252	8.72332	898.573	74.9355
899.537	14.313	856.216	18.5177	856.216	9.20083	899.537	42.0661
900.501	-18.6201	857.181	17.6455	857.181	8.37312	900.501	24.157
901.466	-3.82068	858.145	16.8853	858.145	6.73471	901.466	26.5719
902.43	19.649	859.109	16.0725	859.109	4.8825	902.43	35.3529
903.394	50.2398	860.073	14.4895	860.073	2.95475	903.394	55.4296
904.358	67.2299	861.038	11.887	861.038	0.34224	904.358	68.8733
905.323	52.7476	862.002	8.49077	862.002	-3.2666	905.323	58.4998
906.287	13.5439	862.966	4.55256	862.966	-7.72801	906.287	27.9773
907.251	-19.7494	863.93	0.35494	863.93	-12.478	907.251	3.95438
908.215	-31.2585	864.894	-3.16188	864.894	-16.28	908.215	6.57425
909.18	-29.706	865.859	-4.966	865.859	-17.9687	909.18	18.8935
910.144	-28.8485	866.823	-5.03545	866.823	-17.415	910.144	20.3681
911.108	-34.0827	867.787	-4.60821	867.787	-16.2246	911.108	9.8132
912.072	-39.313	868.751	-4.75399	868.751	-16.0771	912.072	-2.16048
913.037	-27.6194	869.716	-4.91891	869.716	-16.7183	913.037	-4.87013
914.001	-4.66418	870.68	-4.58756	870.68	-17.4995	914.001	-4.19465
914.965	6.0817	871.644	-3.82519	871.644	-18.051	914.965	-1.19284
915.929	4.12174	872.608	-2.91732	872.608	-18.2524	915.929	2.83201
916.893	0.357056	873.573	-2.01846	873.573	-18.0653	916.893	5.33751
917.858	0.608002	874.537	-0.92965	874.537	-17.7025	917.858	5.46652
918.822	5.93552	875.501	0.6323	875.501	-17.6363	918.822	5.32205
919.786	9.43918	876.465	2.25599	876.465	-18.0609	919.786	5.30201
920.75	13.307	877.429	3.36077	877.429	-18.7967	920.75	6.30597
921.715	37.6485	878.394	3.89611	878.394	-19.5177	921.715	18.3134
922.679	84.996	879.358	4.20221	879.358	-20.2575	922.679	42.5739
923.643	125.496	880.322	4.72955	880.322	-21.3802	923.643	66.1482
924.607	121.928	881.286	5.26939	881.286	-22.8919	924.607	73.8269
925.572	58.9226	882.251	5.52098	882.251	-24.4404	925.572	61.5815
926.536	25.3951	883.215	5.65946	883.215	-25.3906	926.536	58.3911
927.5	42.8925	884.179	5.95678	884.179	-25.3657	927.5	73.459
928.464	84.9603	885.143	6.06803	885.143	-24.8904	928.464	95.152
929.428	121.318	886.108	5.67672	886.108	-24.5434	929.428	108.802
930.393	146.502	887.072	5.0065	887.072	-24.5654	930.393	108.306
931.357	157.551	888.036	4.45347	888.036	-24.7013	931.357	107.044
932.321	149.603	889	4.01389	889	-24.6037	932.321	106.111
933.285	131.799	889.965	3.71118	889.965	-24.2197	933.285	103.261
934.25	103.296	890.929	3.72833	890.929	-23.628	934.25	96.9704
935.214	72.2068	891.893	4.16481	891.893	-22.9795	935.214	90.2884
936.178	67.0382	892.857	4.82894	892.857	-22.4018	936.178	90.5521
937.142	117.314	893.822	5.27897	893.822	-21.9885	937.142	107.263
938.107	173.541	894.786	5.14425	894.786	-21.9397	938.107	124.184
939.071	206.998	895.75	4.26858	895.75	-22.4796	939.071	131.115
940.035	214.525	896.714	3.01376	896.714	-23.5298	940.035	126.16
940.999	208.341	897.678	1.90437	897.678	-24.8213	940.999	113.578
941.963	199.574	898.643	0.96877	898.643	-26.1098	941.963	95.8806
942.928	185.685	899.607	0.14378	899.607	-27.2844	942.928	76.434
943.892	165.935	900.571	-0.32249	900.571	-28.2119	943.892	57.68
944.856	145.077	901.535	-0.25629	901.535	-28.7501	944.856	41.2015
945.82	121.304	902.5	0.20021	902.5	-28.9267	945.82	25.5791
946.785	91.4943	903.464	0.51042	903.464	-29.1827	946.785	9.56005
947.749	71.0199	904.428	0.17269	904.428	-30.0204	947.749	-1.73009
948.713	83.9501	905.392	-0.6547	905.392	-31.1906	948.713	-1.36518
949.677	111.931	906.356	-1.58192	906.356	-32.1617	949.677	5.13798
950.642	112.926	907.321	-2.26007	907.321	-32.4859	950.642	5.93066
951.606	75.7116	908.285	-2.55371	908.285	-32.1505	951.606	-0.721712
952.57	27.1887	909.249	-2.28127	909.249	-31.6073	952.57	-10.3453
953.534	1.84436	910.213	-1.56078	910.213	-31.2142	953.534	-13.6376
954.499	2.80194	911.178	-0.8341	911.178	-31.157	954.499	-8.08483
955.463	21.0029	912.142	-0.59569	912.142	-31.4741	955.463	6.58118
956.427	52.1011	913.106	-0.99385	913.106	-32.1735	956.427	28.7479
957.391	74.2712	914.07	-1.91011	914.07	-33.0493	957.391	45.9325
958.356	62.3112	915.035	-3.29641	915.035	-33.7981	958.356	45.0229
959.32	23.9864	915.999	-4.97521	915.999	-34.2035	959.32	29.1042
960.284	15.8189	916.963	-6.59985	916.963	-34.4709	960.284	28.6983
961.248	45.9152	917.927	-7.87425	917.927	-34.9498	961.248	48.1678
962.212	83.3876	918.891	-8.5722	918.891	-35.4885	962.212	69.1694
963.177	112.726	919.856	-8.53122	919.856	-35.8147	963.177	81.4158
964.141	134.724	920.82	-8.20344	920.82	-35.9284	964.141	87.2049
965.105	148.27	921.784	-8.229	921.784	-36.0445	965.105	95.4576
966.069	150.117	922.749	-8.83663	922.749	-36.125	966.069	108.219
967.034	155.202	923.713	-9.47059	923.713	-35.7437	967.034	119.201
967.998	164.096	924.677	-9.66478	924.677	-34.576	967.998	122.11
968.962	175.074	925.641	-9.40341	925.641	-32.8051	968.962	122.881
969.926	188.662	926.605	-8.85686	926.605	-30.8091	969.926	134.322
970.89	212.592	927.57	-8.17687	927.57	-28.9367	970.89	165.633
971.855	226.092	928.534	-7.43051	928.534	-27.5284	971.855	192.153
972.819	215.232	929.498	-6.64833	929.498	-26.8243	972.819	210.177
973.783	204.636	930.462	-6.03141	930.462	-26.6593	973.783	225.748
974.747	214.787	931.427	-5.854	931.427	-26.6772	974.747	242.626
975.712	247.144	932.391	-6.12915	932.391	-26.6519	975.712	258.001
976.676	277.132	933.355	-6.67923	933.355	-26.5049	976.676	275.633
977.64	317.115	934.319	-7.22505	934.319	-26.4057	977.64	305.98
978.604	336.894	935.284	-7.52396	935.284	-26.7043	978.604	327.027
979.569	308.8	936.248	-7.45058	936.248	-27.768	979.569	321.708
980.533	248.41	937.212	-6.95107	937.212	-29.3222	980.533	297.774
981.497	230.501	938.176	-5.84962	938.176	-30.4216	981.497	293.661
982.461	311.574	939.14	-3.98621	939.14	-30.4929	982.461	339.468
983.426	402.856	940.105	-1.81836	940.105	-29.8316	983.426	387.533
984.39	461.307	941.069	-0.04016	941.069	-29.2953	984.39	413.419
985.354	480.645	942.033	1.21201	942.033	-29.1627	985.354	415.542
986.318	471.596	942.997	2.45545	942.997	-29.0471	986.318	402.839
987.283	424.752	943.962	3.84746	943.962	-28.6598	987.283	370.951
988.247	378.205	944.926	5.22497	944.926	-28.0518	988.247	340.309
989.211	359.858	945.89	6.39794	945.89	-27.3085	989.211	325.985
990.175	366.395	946.854	7.33582	946.854	-26.4285	990.175	325.666
991.139	385.682	947.818	8.05825	947.818	-25.4631	991.139	332.341
992.104	409.764	948.783	8.49952	948.783	-24.479	992.104	341.705
993.068	416.051	949.747	8.61458	949.747	-23.387	993.068	342.544
994.032	374.945	950.711	8.55665	950.711	-22.2405	994.032	321.925
994.996	316.038	951.676	8.57234	951.676	-21.2614	994.996	292.042
995.961	285.533	952.64	8.69458	952.64	-20.6335	995.961	270.172
996.925	289.005	953.604	8.8617	953.604	-20.4234	996.925	259.259
997.889	292.65	954.568	8.99967	954.568	-20.4245	997.889	251.949
998.853	257.211	955.532	9.17548	955.532	-20.3049	998.853	239.009
999.817	212.059	956.497	9.59216	956.497	-19.6367	999.817	228.337
1000.78	215.107	957.461	10.0818	957.461	-18.5918	1000.78	238.179
1001.75	260.996	958.425	10.2819	958.425	-17.6499	1001.75	266.142
1002.71	298.583	959.389	10.1079	959.389	-17.2456	1002.71	290.844
1003.67	285.797	960.354	9.68465	960.354	-17.4717	1003.67	293.584
1004.64	247.551	961.318	9.38363	961.318	-17.8302	1004.64	286.294
1005.6	227.042	962.282	9.35973	962.282	-18.0041	1005.6	291.452
1006.57	225.697	963.246	9.40566	963.246	-18.1569	1006.57	308.654
1007.53	248.718	964.211	9.55959	964.211	-18.1975	1007.53	334.629
1008.5	299.372	965.175	10.0851	965.175	-18.0362	1008.5	368.207
1009.46	357.328	966.139	10.7938	966.139	-17.65	1009.46	402.989
1010.42	395.873	967.103	11.1023	967.103	-17.1227	1010.42	434.572
1011.39	420.189	968.067	10.4372	968.067	-16.4451	1011.39	463.882
1012.35	440.072	969.032	9.6118	969.032	-15.7845	1012.35	481.367
1013.32	457.13	969.996	9.49693	969.996	-15.2497	1013.32	484.7
1014.28	477.997	970.96	9.9366	970.96	-14.9568	1014.28	485.049
1015.25	521.915	971.924	10.272	971.924	-15.0416	1015.25	501.871
1016.21	580.457	972.889	10.2029	972.889	-15.5193	1016.21	530.341
1017.17	558.657	973.853	9.99888	973.853	-15.869	1017.17	509.225
1018.14	447.078	974.817	9.98854	974.817	-15.6271	1018.14	431.332
1019.1	340.536	975.781	9.90008	975.781	-15.2243	1019.1	362.457
1020.07	303.723	976.745	9.13155	976.745	-15.5423	1020.07	348.495
1021.03	332.062	977.71	7.76554	977.71	-16.6421	1021.03	384.917
1022	372.513	978.674	6.6359	978.674	-17.8779	1022	428.254
1022.96	422.895	979.638	6.33906	979.638	-18.8472	1022.96	477.775
1023.92	453.596	980.602	6.7721	980.602	-19.5588	1023.92	516.711
1024.89	450.756	981.567	7.61435	981.567	-20.0723	1024.89	540.184
1025.85	430.965	982.531	8.66139	982.531	-20.4508	1025.85	551.192
1026.82	434.898	983.495	9.90431	983.495	-20.6841	1026.82	554.413
1027.78	476.098	984.459	11.0488	984.459	-21.0339	1027.78	551.634
1028.74	494.479	985.424	11.554	985.424	-21.402	1028.74	537.185
1029.71	472.251	986.388	11.3	986.388	-21.4907	1029.71	507.433
1030.67	419.354	987.352	10.6698	987.352	-21.2543	1030.67	460.998
1031.64	350.26	988.316	10.6067	988.316	-21.0735	1031.64	396.676
1032.6	258.022	989.281	10.9644	989.281	-21.2288	1032.6	307.128
1033.57	200.029	990.245	10.9963	990.245	-21.7643	1033.57	238.428
1034.53	189.85	991.209	10.3993	991.209	-22.3372	1034.53	195.51
1035.49	189.347	992.173	9.46758	992.173	-22.6552	1035.49	163.709
1036.46	172.158	993.138	8.7785	993.138	-22.7611	1036.46	133.3
1037.42	132.897	994.102	8.44919	994.102	-22.9337	1037.42	101.696
1038.39	82.2106	995.066	8.03062	995.066	-23.5349	1038.39	67.249
1039.35	5.2291	996.03	7.2695	996.03	-24.3866	1039.35	21.7091
1040.32	-46.7434	996.994	6.44455	996.994	-25.0735	1040.32	-7.23648
1041.28	-44.2499	997.959	5.98462	997.959	-25.3911	1041.28	-6.19001
1042.24	-2.10053	998.923	5.96275	998.923	-25.3495	1042.24	19.5758
1043.21	33.4397	999.887	6.00782	999.887	-25.0849	1043.21	55.1925
1044.17	40.7185	1000.85	5.90914	1000.85	-24.723	1044.17	98.6958
1045.14	48.7911	1001.82	5.59917	1001.82	-24.5272	1045.14	138.229
1046.1	57.1352	1002.78	5.15579	1002.78	-24.582	1046.1	167.823
1047.07	72.9152	1003.74	4.7608	1003.74	-24.6967	1047.07	197.027
1048.03	103.273	1004.71	4.63732	1004.71	-24.5801	1048.03	235.69
1048.99	145.724	1005.67	4.86177	1005.67	-24.171	1048.99	281.934
1049.96	209.015	1006.64	5.29586	1006.64	-23.7866	1049.96	342.489
1050.92	314.531	1007.6	5.76769	1007.6	-23.835	1050.92	434.683
1051.89	418.473	1008.57	6.17795	1008.57	-24.4158	1051.89	524.076
1052.85	503.446	1009.53	6.37238	1009.53	-25.0808	1052.85	595.553
1053.82	568.742	1010.49	6.27682	1010.49	-25.5464	1053.82	648.636
1054.78	605.462	1011.46	6.07372	1011.46	-26.0968	1054.78	681.915
1055.74	579.382	1012.42	5.94992	1012.42	-27.0709	1055.74	677.243
1056.71	563.282	1013.39	5.83996	1013.39	-28.2941	1056.71	673.445
1057.67	599.007	1014.35	5.66727	1014.35	-29.2662	1057.67	690.501
1058.64	665.715	1015.32	5.43739	1015.32	-29.7921	1058.64	720.025
1059.6	702.788	1016.28	5.07728	1016.28	-30.1646	1059.6	735.757
1060.56	657.182	1017.24	4.51173	1017.24	-30.6478	1060.56	712.046
1061.53	633.458	1018.21	3.71297	1018.21	-31.2362	1061.53	699.004
1062.49	648.025	1019.17	2.79758	1019.17	-31.9139	1062.49	695.409
1063.46	684.231	1020.14	1.88715	1020.14	-32.685	1063.46	706.816
1064.42	733.122	1021.1	1.35703	1021.1	-33.2529	1064.42	744.062
1065.38	798.537	1022.07	1.59117	1022.07	-33.3221	1065.38	815.638
1066.35	860.974	1023.03	2.51253	1023.03	-32.9632	1066.35	889.049
1067.31	934.315	1023.99	3.66391	1023.99	-32.5453	1067.31	977.314
1068.28	996.602	1024.96	4.57926	1024.96	-32.3636	1068.28	1055.15
1069.24	1030.96	1025.92	5.33236	1025.92	-32.5504	1069.24	1106.54
1070.21	1041.33	1026.89	6.0297	1026.89	-33.1376	1070.21	1133.6
1071.17	1056.23	1027.85	6.51865	1027.85	-33.8516	1071.17	1154.2
1072.13	1089.37	1028.81	6.52982	1028.81	-34.2475	1072.13	1169.72
1073.1	1110.44	1029.78	6.05623	1029.78	-34.2583	1073.1	1176.43
1074.06	1109.52	1030.74	5.32859	1030.74	-34.2113	1074.06	1176.45
1075.03	1086.01	1031.71	4.43829	1031.71	-34.3676	1075.03	1164.6
1075.99	1044.34	1032.67	3.57308	1032.67	-34.62	1075.99	1133.95
1076.96	973.626	1033.63	2.96301	1033.63	-34.7756	1076.96	1075.14
1077.92	907.864	1034.6	2.55325	1034.6	-34.8871	1077.92	1012.73
1078.88	852.289	1035.56	1.97355	1035.56	-35.098	1078.88	942.304
1079.85	804.581	1036.53	1.03197	1036.53	-35.4412	1079.85	875.444
1080.81	760.851	1037.49	-0.01488	1037.49	-35.894	1080.81	822.43
1081.78	721.644	1038.46	-0.80428	1038.46	-36.3114	1081.78	786.657
1082.74	696.087	1039.42	-1.21455	1039.42	-36.5902	1082.74	761.986
1083.71	693.078	1040.38	-1.21978	1040.38	-36.665	1083.71	749.136
1084.67	699.037	1041.35	-0.97576	1041.35	-36.7269	1084.67	745.798
1085.63	694.462	1042.31	-0.95204	1042.31	-36.8695	1085.63	742.26
1086.6	682.298	1043.28	-1.52842	1043.28	-37.1433	1086.6	741.085
1087.56	698.525	1044.24	-2.45819	1044.24	-37.4173	1087.56	766.46
1088.53	782.137	1045.21	-3.16732	1045.21	-37.5391	1088.53	846.953
1089.49	866.768	1046.17	-3.59829	1046.17	-37.4769	1089.49	932.264
1090.45	924.547	1047.13	-3.91196	1047.13	-37.0392	1090.45	1004.6
1091.42	968.164	1048.1	-3.98229	1048.1	-35.9672	1091.42	1069.48
1092.38	1018.24	1049.06	-3.94123	1049.06	-34.5776	1092.38	1136.12
1093.35	1082.09	1050.03	-4.03826	1050.03	-33.4154	1093.35	1207.13
1094.31	1146.34	1050.99	-4.36665	1050.99	-32.6931	1094.31	1278.03
1095.28	1224.01	1051.96	-4.52172	1051.96	-32.2482	1095.28	1356.46
1096.24	1291.8	1052.92	-3.93414	1052.92	-31.9142	1096.24	1429.5
1097.2	1327.93	1053.88	-3.29726	1053.88	-31.7484	1097.2	1487.35
1098.17	1328.48	1054.85	-3.45718	1054.85	-31.6905	1098.17	1529.08
1099.13	1321.57	1055.81	-4.17891	1055.81	-31.6167	1099.13	1555.82
1100.1	1307.27	1056.78	-4.62104	1056.78	-31.5637	1100.1	1562.99
1101.06	1295.9	1057.74	-4.31505	1057.74	-31.7429	1101.06	1562.46
1102.03	1286.51	1058.7	-3.85592	1058.7	-32.3073	1102.03	1552.15
1102.99	1277.48	1059.67	-3.80683	1059.67	-33.3081	1102.99	1534.05
1103.95	1276.7	1060.63	-4.12582	1060.63	-34.4282	1103.95	1522.77
1104.92	1329.05	1061.6	-4.63147	1061.6	-35.0718	1104.92	1551.29
1105.88	1348.91	1062.56	-5.13456	1062.56	-35.0644	1105.88	1557.5
1106.85	1284.9	1063.53	-5.47691	1063.53	-34.8989	1106.85	1507.4
1107.81	1193.45	1064.49	-5.62974	1064.49	-35.2527	1107.81	1436.96
1108.78	1138.78	1065.45	-5.62885	1065.45	-35.7594	1108.78	1387.24
1109.74	1144.92	1066.42	-5.55875	1066.42	-35.7722	1109.74	1373.72
1110.7	1146.92	1067.38	-5.45527	1067.38	-35.1765	1110.7	1354.58
1111.67	1148.16	1068.35	-5.55198	1068.35	-34.5707	1111.67	1322.89
1112.63	1139.91	1069.31	-5.7036	1069.31	-34.2899	1112.63	1289.7
1113.6	1106.63	1070.28	-5.6815	1070.28	-34.1252	1113.6	1255.79
1114.56	1053.15	1071.24	-5.08435	1071.24	-33.6501	1114.56	1224.46
1115.53	1019.65	1072.2	-4.18509	1072.2	-32.7781	1115.53	1211.19
1116.49	1014.69	1073.17	-4.32155	1073.17	-31.8559	1116.49	1220.64
1117.45	1018.16	1074.13	-5.86269	1074.13	-31.0924	1117.45	1240.85
1118.42	1006.98	1075.1	-7.22688	1075.1	-30.4064	1118.42	1257.17
1119.38	993.018	1076.06	-6.8561	1076.06	-29.6582	1119.38	1277.3
1120.35	1013.36	1077.03	-5.3716	1077.03	-28.9098	1120.35	1325.15
1121.31	1097.41	1077.99	-4.44274	1077.99	-28.1717	1121.31	1427.7
1122.28	1195.18	1078.95	-4.5634	1078.95	-27.4966	1122.28	1533.71
1123.24	1326.05	1079.92	-4.91909	1079.92	-26.7356	1123.24	1658.18
1124.2	1443.02	1080.88	-4.61234	1080.88	-25.919	1124.2	1765.21
1125.17	1506.3	1081.85	-4.07743	1081.85	-25.3735	1125.17	1825.33
1126.13	1509.75	1082.81	-4.07093	1082.81	-25.5237	1126.13	1835.71
1127.1	1514.52	1083.78	-4.67245	1083.78	-26.2097	1127.1	1830.31
1128.06	1534.23	1084.74	-5.50618	1084.74	-26.6602	1128.06	1815.76
1129.03	1549.43	1085.7	-6.14534	1085.7	-26.7581	1129.03	1783.92
1129.99	1544.38	1086.67	-6.554	1086.67	-26.7786	1129.99	1717.31
1130.95	1510.51	1087.63	-6.76617	1087.63	-26.9198	1130.95	1617.2
1131.92	1451.81	1088.6	-6.81576	1088.6	-27.1005	1131.92	1522.4
1132.88	1362.95	1089.56	-6.88404	1089.56	-27.0424	1132.88	1441.55
1133.85	1282.15	1090.53	-7.024	1090.53	-26.7369	1133.85	1365.62
1134.81	1220.75	1091.49	-7.48998	1091.49	-26.377	1134.81	1293.67
1135.77	1173.45	1092.45	-8.24667	1092.45	-26.0266	1135.77	1228.95
1136.74	1127.06	1093.42	-8.83909	1093.42	-25.624	1136.74	1172.74
1137.7	1083.93	1094.38	-8.28497	1094.38	-24.9174	1137.7	1132.63
1138.67	1001.44	1095.35	-6.73947	1095.35	-23.9618	1138.67	1060.25
1139.63	859.094	1096.31	-5.63715	1096.31	-23.1722	1139.63	940.089
1140.6	726.896	1097.28	-5.4832	1097.28	-22.8379	1140.6	822.929
1141.56	658.729	1098.24	-5.68316	1098.24	-22.6845	1141.56	746.128
1142.52	651.15	1099.2	-5.47019	1099.2	-22.3449	1142.52	707.478
1143.49	605.399	1100.17	-4.86646	1100.17	-21.7345	1143.49	646.433
1144.45	499.284	1101.13	-4.72724	1101.13	-20.9023	1144.45	548.805
1145.42	405.776	1102.1	-5.12219	1102.1	-19.9524	1145.42	462.926
1146.38	354.129	1103.06	-5.43842	1103.06	-18.7628	1146.38	408.841
1147.35	331.841	1104.02	-5.07911	1104.02	-17.1264	1147.35	375.89
1148.31	306.605	1104.99	-4.28364	1104.99	-15.2095	1148.31	337.271
1149.27	276.722	1105.95	-3.79975	1105.95	-13.2822	1149.27	290.455
1150.24	262.037	1106.92	-3.80376	1106.92	-11.5077	1150.24	259.631
1151.2	261.559	1107.88	-3.86527	1107.88	-10.0076	1151.2	247.62
1152.17	258.132	1108.85	-3.59163	1108.85	-8.99659	1152.17	235.664
1153.13	243.62	1109.81	-3.01084	1109.81	-8.22948	1153.13	207.47
1154.1	223.694	1110.77	-2.25742	1110.77	-7.4139	1154.1	167.31
1155.06	202.324	1111.74	-1.49865	1111.74	-6.59657	1155.06	144.7
1156.02	181.018	1112.7	-0.89804	1112.7	-6.07897	1156.02	141.482
1156.99	181.85	1113.67	-0.36634	1113.67	-6.12285	1156.99	153.025
1157.95	218.284	1114.63	-0.12862	1114.63	-6.36965	1157.95	179.092
1158.92	263.367	1115.6	-0.38216	1115.6	-6.36119	1158.92	206.844
1159.88	249.856	1116.56	-1.01936	1116.56	-6.05069	1159.88	204.085
1160.84	189.552	1117.52	-1.8044	1117.52	-5.48408	1160.84	176.948
1161.81	163.94	1118.49	-2.61342	1118.49	-4.92801	1161.81	166.913
1162.77	190.538	1119.45	-3.37471	1119.45	-4.3482	1162.77	182.8
1163.74	225.666	1120.42	-4.09139	1120.42	-3.59416	1163.74	203.07
1164.7	209.921	1121.38	-4.62391	1121.38	-2.79034	1164.7	199.478
1165.67	157.799	1122.35	-4.71772	1122.35	-2.01796	1165.67	177.915
1166.63	131.391	1123.31	-4.3808	1123.31	-1.33438	1166.63	165.176
1167.59	137.054	1124.27	-4.25831	1124.27	-0.71921	1167.59	164.621
1168.56	156.097	1125.24	-4.77847	1125.24	0.03124	1168.56	168.932
1169.52	180.996	1126.2	-5.29911	1126.2	0.79556	1169.52	176.056
1170.49	198.134	1127.17	-5.16555	1127.17	1.36791	1170.49	177.388
1171.45	179.396	1128.13	-4.41748	1128.13	1.69889	1171.45	152.156
1172.41	132.03	1129.09	-3.55047	1129.09	2.13162	1172.41	108.32
1173.38	79.3183	1130.06	-2.86631	1130.06	2.58848	1173.38	71.3967
1174.34	26.3184	1131.02	-2.2849	1131.02	2.97416	1174.34	51.1738
1175.31	-0.531479	1131.99	-1.63136	1131.99	3.48338	1175.31	44.4016
1176.27	42.8128	1132.95	-0.84096	1132.95	4.07324	1176.27	56.085
1177.24	107.638	1133.92	-0.10203	1133.92	4.8266	1177.24	71.5201
1178.2	125.496	1134.88	0.61714	1134.88	5.56674	1178.2	69.8578
1179.16	93.4357	1135.84	1.33962	1135.84	6.44291	1179.16	50.3956
1180.13	48.5741	1136.81	1.92932	1136.81	7.58883	1180.13	26.4993
1181.09	-0.919167	1137.77	2.19959	1137.77	8.87114	1181.09	-0.468679
1182.06	-32.666	1138.74	2.05498	1138.74	10.385	1182.06	-18.1668
1183.02	-23.4288	1139.7	1.67905	1139.7	11.9321	1183.02	-16.4835
1183.99	9.33615	1140.66	1.50025	1140.66	13.0461	1183.99	-1.47597
1184.95	38.9706	1141.63	1.69629	1141.63	13.6407	1184.95	18.9482
1185.91	62.6461	1142.59	1.93707	1142.59	14.0612	1185.91	47.8852
1186.88	65.4126	1143.56	1.8828	1143.56	14.6094	1186.88	66.3583
1187.84	17.9717	1144.52	1.66763	1144.52	15.3144	1187.84	56.8795
1188.81	-31.9657	1145.49	1.83575	1145.49	16.0084	1188.81	41.9473
1189.77	-40.5859	1146.45	2.32437	1146.45	16.6712	1189.77	40.8246
1190.74	-4.42373	1147.41	2.9867	1147.41	17.1046	1190.74	55.3019
1191.7	28.0143	1148.38	3.65995	1148.38	17.1463	1191.7	68.421
1192.66	50.7042	1149.34	4.10393	1149.34	16.8779	1192.66	79.0626
1193.63	59.8285	1150.31	4.25584	1150.31	16.5875	1193.63	83.9079
1194.59	41.9598	1151.27	4.12097	1151.27	16.3292	1194.59	78.0721
1195.56	7.22286	1152.24	3.81255	1152.24	15.8381	1195.56	63.8725
1196.52	-17.9626	1153.2	3.40801	1153.2	15.1701	1196.52	49.057
1197.48	-22.9965	1154.16	2.96584	1154.16	14.6209	1197.48	32.8179
1198.45	-23.6007	1155.13	2.46561	1155.13	14.6015	1198.45	21.3217
1199.41	-15.994	1156.09	1.93921	1156.09	14.9048	1199.41	16.9337
1200.38	-5.42436	1157.06	1.50802	1157.06	15.1827	1200.38	17.0065
1201.34	0.444874	1158.02	1.27294	1158.02	15.4504	1201.34	18.4752
1202.31	-0.367937	1158.99	1.26283	1158.99	15.7441	1202.31	20.9439
1203.27	6.89234	1159.95	1.52767	1159.95	16.1165	1203.27	25.1075
1204.23	30.4288	1160.91	2.06282	1160.91	16.7378	1204.23	33.4007
1205.2	44.5402	1161.88	2.80012	1161.88	17.8005	1205.2	37.6773
1206.16	39.1563	1162.84	3.56901	1162.84	19.1616	1206.16	33.4159
1207.13	22.813	1163.81	3.99694	1163.81	20.6373	1207.13	14.7819
1208.09	4.52639	1164.77	4.08593	1164.77	22.0537	1208.09	1.53325
1209.06	-23.1856	1165.73	4.29984	1165.73	23.1285	1209.06	-6.48712
1210.02	-24.1517	1166.7	5.02759	1166.7	23.6318	1210.02	-3.83927
1210.98	8.42168	1167.66	5.98496	1167.66	23.7454	1210.98	11.2296
1211.95	34.9788	1168.63	6.5567	1168.63	23.6922	1211.95	29.9282
1212.91	38.889	1169.59	6.69461	1169.59	23.7322	1212.91	42.8659
1213.88	23.2395	1170.56	6.80008	1170.56	24.3261	1213.88	51.1598
1214.84	19.0122	1171.52	7.2293	1171.52	25.5971	1214.84	64.1798
1215.81	25.2146	1172.48	8.05838	1172.48	26.9373	1215.81	81.4681
1216.77	46.4409	1173.45	9.32923	1173.45	27.4512	1216.77	112.653
1217.73	84.0405	1174.41	10.7591	1174.41	27.1675	1217.73	161.799
1218.7	142.084	1175.38	11.8503	1175.38	26.464	1218.7	230.292
1219.66	235.826	1176.34	12.5047	1176.34	25.6396	1219.66	324.121
1220.63	353.724	1177.31	12.8991	1177.31	24.9151	1220.63	437.73
1221.59	460.011	1178.27	13.2202	1178.27	24.4702	1221.59	557.062
1222.56	549.743	1179.23	13.4066	1179.23	24.3936	1222.56	680.53
1223.52	661.903	1180.2	13.2419	1180.2	24.7529	1223.52	817.073
1224.48	859.062	1181.16	12.6485	1181.16	25.198	1224.48	991.832
1225.45	1082.9	1182.13	11.6168	1182.13	25.1765	1225.45	1174.52
1226.41	1262.36	1183.09	10.3185	1183.09	24.563	1226.41	1329.92
1227.38	1395.24	1184.06	9.14729	1184.06	23.724	1227.38	1454.95
1228.34	1493.38	1185.02	8.16673	1185.02	23.0237	1228.34	1549.97
1229.31	1556.93	1185.98	7.47357	1185.98	22.3596	1229.31	1614.24
1230.27	1592.05	1186.95	7.08312	1186.95	21.565	1230.27	1647.62
1231.23	1626.86	1187.91	6.79193	1187.91	20.7327	1231.23	1663.8
1232.2	1629.75	1188.88	6.44755	1188.88	20.4313	1232.2	1646.49
1233.16	1546.95	1189.84	5.88356	1189.84	21.1133	1233.16	1562.4
1234.13	1359.53	1190.81	5.52812	1190.81	22.4124	1234.13	1397.61
1235.09	1186.65	1191.77	5.53184	1191.77	23.7172	1235.09	1248.57
1236.06	1075.63	1192.73	5.62905	1192.73	24.5167	1236.06	1160.43
1237.02	973.25	1193.7	5.39544	1193.7	24.8647	1237.02	1077.46
1237.98	847.523	1194.66	4.78709	1194.66	24.864	1237.98	966.443
1238.95	701.974	1195.63	4.29569	1195.63	24.9389	1238.95	832.417
1239.91	569.01	1196.59	4.20496	1196.59	25.3657	1239.91	708.672
1240.88	454.858	1197.56	4.49439	1197.56	26.1146	1240.88	604.23
1241.84	361.104	1198.52	4.83833	1198.52	26.9948	1241.84	508.13
1242.8	299.008	1199.48	5.06216	1199.48	27.7737	1242.8	419.575
1243.77	248.351	1200.45	5.18052	1200.45	28.0842	1243.77	339.735
1244.73	180.635	1201.41	5.16148	1201.41	27.85	1244.73	265.954
1245.7	85.1278	1202.38	4.95064	1202.38	27.1812	1245.7	195.254
1246.66	30.4197	1203.34	4.38002	1203.34	26.208	1246.66	142.279
1247.62	28.5429	1204.31	3.67574	1204.31	24.9982	1247.62	111.672
1248.59	33.2714	1205.27	3.57219	1205.27	23.461	1248.59	86.431
1249.55	23.9015	1206.23	4.10894	1206.23	21.7935	1249.55	57.7438
1250.52	20.127	1207.2	4.51595	1207.2	20.4415	1250.52	28.2021
1251.48	5.39467	1208.16	4.35505	1208.16	19.7451	1251.48	4.97836
1252.45	-17.0326	1209.13	3.89194	1209.13	19.8197	1252.45	-11.0296
1253.41	-2.45473	1210.09	3.85933	1210.09	20.5974	1253.41	-6.59802
1254.38	63.2766	1211.05	4.20628	1211.05	21.7882	1254.38	44.0705
1255.34	136.764	1212.02	4.63878	1212.02	22.7835	1255.34	97.703
1256.3	151.279	1212.98	5.06547	1212.98	23.4022	1256.3	118.079
1257.27	133.091	1213.95	5.5635	1213.95	23.8795	1257.27	120.122
1258.23	160.639	1214.91	6.19163	1214.91	24.5752	1258.23	148.497
1259.2	222.019	1215.88	6.85535	1215.88	25.5657	1259.2	196.397
1260.16	263.835	1216.84	7.37226	1216.84	26.7232	1260.16	233.61
1261.12	259	1217.8	7.62034	1217.8	27.9514	1261.12	245.231
1262.09	236.766	1218.77	7.5648	1218.77	29.3426	1262.09	246.994
1263.05	206.743	1219.73	7.16633	1219.73	30.68	1263.05	244.859
1264.02	177.309	1220.7	6.52708	1220.7	31.4039	1264.02	241.729
1264.98	162.133	1221.66	5.83034	1221.66	30.9363	1264.98	243.96
1265.95	164.157	1222.62	5.31442	1222.62	29.6044	1265.95	252.968
1266.91	173.657	1223.59	5.25032	1223.59	28.0432	1266.91	259.638
1267.87	192.491	1224.55	5.67055	1224.55	26.4847	1267.87	253.739
1268.84	214.017	1225.52	6.38028	1225.52	24.9856	1268.84	252.033
1269.8	234.473	1226.48	7.12211	1226.48	23.5831	1269.8	267.618
1270.77	251.109	1227.45	7.82433	1227.45	22.2778	1270.77	292.61
1271.73	263.619	1228.41	8.63704	1228.41	21.1364	1271.73	308.649
1272.7	261.901	1229.38	9.42775	1229.38	20.1687	1272.7	304.977
1273.66	282.469	1230.34	9.89636	1230.34	19.2162	1273.66	311.202
1274.62	348.391	1231.3	10.061	1231.3	18.2233	1274.62	336.511
1275.59	413.847	1232.27	10.2164	1232.27	17.3556	1275.59	363.713
1276.55	428.657	1233.23	10.7668	1233.23	16.9012	1276.55	371.905
1277.52	385.244	1234.2	11.2425	1234.2	16.9231	1277.52	357.166
1278.48	410.554	1235.16	11.1435	1235.16	17.5256	1278.48	382.891
1279.44	530.207	1236.12	10.7489	1236.12	18.7034	1279.44	465.637
1280.41	624.581	1237.09	10.8365	1237.09	20.4112	1280.41	525.701
1281.37	644.713	1238.05	11.749	1238.05	22.5255	1281.37	527.825
1282.34	620.678	1239.02	12.8254	1239.02	24.6109	1282.34	500.314
1283.3	611.496	1239.98	13.5848	1239.98	26.3271	1283.3	506.389
1284.27	614.871	1240.94	14.1351	1240.94	27.6439	1284.27	537.982
1285.23	606.473	1241.91	14.7369	1241.91	28.9416	1285.23	531.188
1286.19	582.479	1242.87	15.3693	1242.87	30.2147	1286.19	478.322
1287.16	548.016	1243.84	15.9167	1243.84	31.2977	1287.16	418.766
1288.12	496.957	1244.8	16.3641	1244.8	32.1916	1288.12	382.087
1289.09	444.232	1245.77	16.648	1245.77	32.8334	1289.09	360.821
1290.05	419.768	1246.73	16.6168	1246.73	33.1742	1290.05	350.845
1291.02	414.353	1247.69	16.1907	1247.69	33.3188	1291.02	348.444
1291.98	400.923	1248.66	15.0664	1248.66	33.4046	1291.98	343.834
1292.94	368.425	1249.62	13.412	1249.62	33.4475	1292.94	336.278
1293.91	333.265	1250.59	12.0583	1250.59	33.4761	1293.91	319.239
1294.87	301.61	1251.55	11.4867	1251.55	33.5654	1294.87	277.547
1295.84	273.813	1252.52	11.4744	1252.52	33.7381	1295.84	232.801
1296.8	245.178	1253.48	11.2563	1253.48	33.7745	1296.8	202.084
1297.77	213.147	1254.44	10.8959	1254.44	33.5324	1297.77	184.664
1298.73	190.138	1255.41	10.8602	1255.41	32.8285	1298.73	168.648
1299.69	197.844	1256.37	11.4153	1256.37	31.8838	1299.69	159.437
1300.66	196.164	1257.34	12.4828	1257.34	31.1759	1300.66	145.289
1301.62	176.716	1258.3	13.6211	1258.3	31.0381	1301.62	124.575
1302.59	148.246	1259.27	14.7141	1259.27	31.4572	1302.59	100.024
1303.55	114.529	1260.23	15.6612	1260.23	32.4186	1303.55	69.8063
1304.52	64.4269	1261.19	16.5417	1261.19	33.4207	1304.52	22.8124
1305.48	35.4912	1262.16	17.5743	1262.16	34.1509	1305.48	-2.60489
1306.44	33.9149	1263.12	18.7961	1263.12	34.6863	1306.44	-1.68073
1307.41	34.3413	1264.09	20.0321	1264.09	35.1142	1307.41	6.04628
1308.37	22.2185	1265.05	21.0422	1265.05	35.3366	1308.37	11.0489
1309.34	5.29068	1266.02	21.7654	1266.02	35.485	1309.34	15.3424
1310.3	-3.5282	1266.98	22.1426	1266.98	35.7086	1310.3	18.9906
1311.27	-6.91667	1267.94	22.2566	1267.94	36.0176	1311.27	21.9229
1312.23	3.12071	1268.91	22.4263	1268.91	36.3385	1312.23	36.1552
1313.19	29.3514	1269.87	22.9216	1269.87	36.6386	1313.19	65.0393
1314.16	62.4295	1270.84	23.7828	1270.84	36.9082	1314.16	102.86
1315.12	95.5973	1271.8	24.8926	1271.8	37.0964	1315.12	150.451
1316.09	141.927	1272.77	25.7863	1272.77	37.2268	1316.09	207.134
1317.05	221.388	1273.73	26.1909	1273.73	37.3447	1317.05	272.908
1318.02	317.827	1274.69	26.2139	1274.69	37.4148	1318.02	340.219
1318.98	391.23	1275.66	26.3635	1275.66	37.3821	1318.98	393.751
1319.94	415.897	1276.62	26.8896	1276.62	37.5102	1319.94	422.827
1320.91	438.497	1277.59	27.5996	1277.59	38.6817	1320.91	449.965
1321.87	488.177	1278.55	28.1528	1278.55	41.1157	1321.87	493.799
1322.84	543.466	1279.52	28.3355	1279.52	44.0457	1322.84	537.123
1323.8	573.17	1280.48	28.2933	1280.48	46.1639	1323.8	554.793
1324.76	570.587	1281.44	28.3273	1281.44	47.2894	1324.76	539.383
1325.73	558.63	1282.41	28.6003	1282.41	47.7289	1325.73	527.141
1326.69	541.166	1283.37	29.0266	1283.37	47.7604	1326.69	529.217
1327.66	523.011	1284.34	29.5671	1284.34	47.5635	1327.66	523.411
1328.62	503.09	1285.3	30.3018	1285.3	47.3949	1328.62	499.225
1329.59	479.733	1286.26	31.0929	1286.26	47.4849	1329.59	462.116
1330.55	443.265	1287.23	31.8453	1287.23	48.211	1330.55	418.449
1331.51	392.206	1288.19	32.6572	1288.19	49.3421	1331.51	367.238
1332.48	361.216	1289.16	33.7274	1289.16	50.4626	1332.48	332.571
1333.44	353.073	1290.12	35.1445	1290.12	51.3385	1333.44	316.714
1334.41	338.98	1291.09	36.5335	1291.09	51.9549	1334.41	297.199
1335.37	283.197	1292.05	37.2139	1292.05	52.1613	1335.37	248.762
1336.34	210.813	1293.01	37.6756	1293.01	52.4631	1336.34	187.344
1337.3	180.765	1293.98	38.5369	1293.98	53.0894	1337.3	146.479
1338.26	177.867	1294.94	39.6878	1294.94	53.7876	1338.26	120.49
1339.23	160.87	1295.91	40.5938	1295.91	54.7347	1339.23	93.6995
1340.19	112.232	1296.87	40.9832	1296.87	56.2503	1340.19	59.6269
1341.16	73.5365	1297.84	41.1805	1297.84	57.9446	1341.16	33.2956
1342.12	66.3985	1298.8	41.4088	1298.8	59.1698	1342.12	22.3986
1343.09	72.0655	1299.76	41.5339	1299.76	59.4713	1343.09	18.4083
1344.05	86.4275	1300.73	41.6311	1300.73	58.8743	1344.05	19.8484
1345.01	103.16	1301.69	41.9064	1301.69	57.6791	1345.01	23.6218
1345.98	106.283	1302.66	42.5249	1302.66	56.4068	1345.98	22.1242
1346.94	107.534	1303.62	43.3796	1303.62	55.4412	1346.94	21.5466
1347.91	93.4109	1304.59	44.1107	1304.59	55.1789	1347.91	15.1504
1348.87	43.3428	1305.55	44.4894	1305.55	55.8673	1348.87	-8.37568
1349.83	-4.02724	1306.51	44.6474	1306.51	57.2022	1349.83	-29.5013
1350.8	-1.282	1307.48	44.9287	1307.48	58.2218	1350.8	-22.6128
1351.76	68.2116	1308.44	45.4628	1308.44	58.7848	1351.76	17.8932
1352.73	85.3948	1309.41	46.2722	1309.41	59.2117	1352.73	29.001
1353.69	48.0021	1310.37	47.1811	1310.37	59.6974	1353.69	5.50313
1354.65	13.8789	1311.33	47.9947	1311.33	60.3102	1354.65	-11.1795
1355.62	2.38978	1312.3	48.9191	1312.3	61.5622	1355.62	-6.53126
1356.58	7.63151	1313.26	49.8521	1313.26	63.1396	1356.58	10.9017
1357.55	44.8216	1314.23	50.4148	1314.23	64.3546	1357.55	41.7172
1358.51	92.0813	1315.19	50.6898	1315.19	65.1742	1358.51	75.3543
1359.48	86.757	1316.16	51.1598	1316.16	65.9901	1359.48	78.6286
1360.44	31.0823	1317.12	52.209	1317.12	67.0812	1360.44	53.5314
1361.4	-4.54826	1318.08	53.4533	1318.08	68.142	1361.4	44.3274
1362.37	14.3435	1319.05	54.3161	1319.05	68.7451	1362.37	76.5262
1363.33	52.4504	1320.01	54.8287	1320.01	68.7316	1363.33	122.183
1364.3	90.7976	1320.98	55.4341	1320.98	68.3787	1364.3	169.453
1365.26	116.537	1321.94	56.3276	1321.94	68.2331	1365.26	207.505
1366.23	132.137	1322.9	57.1101	1322.9	68.8059	1366.23	232.245
1367.19	144.32	1323.87	57.5452	1323.87	70.2409	1367.19	244.154
1368.15	161.692	1324.83	58.1315	1324.83	71.8663	1368.15	256.938
1369.12	179.23	1325.8	59.2858	1325.8	73.1564	1369.12	266.405
1370.08	198.146	1326.76	60.8663	1326.76	74.227	1370.08	277.055
1371.05	230.763	1327.73	62.4864	1327.73	75.6323	1371.05	298.291
1372.01	281.292	1328.69	64.0057	1328.69	77.4213	1372.01	331.481
1372.98	295.648	1329.65	65.2959	1329.65	79.2139	1372.98	341.78
1373.94	260.986	1330.62	66.3051	1330.62	80.8691	1373.94	321.986
1374.9	246.094	1331.58	67.2159	1331.58	82.4705	1374.9	313.059
1375.87	261.692	1332.55	68.2964	1332.55	84.0177	1375.87	321.303
1376.83	278.791	1333.51	69.4871	1333.51	85.4462	1376.83	333.863
1377.8	287.381	1334.48	70.6222	1334.48	86.7544	1377.8	351.1
1378.76	303.601	1335.44	71.9079	1335.44	88.136	1378.76	376.508
1379.72	321.931	1336.4	73.6151	1336.4	89.8362	1379.72	399.458
1380.69	340.882	1337.37	75.6895	1337.37	91.7728	1380.69	420.104
1381.65	372.056	1338.33	77.8879	1338.33	93.5973	1381.65	448.801
1382.62	421.004	1339.3	80.1016	1339.3	94.9906	1382.62	492.183
1383.58	463.88	1340.26	82.0313	1340.26	96.0091	1383.58	529.255
1384.55	486.573	1341.23	83.3913	1341.23	96.983	1384.55	545.934
1385.51	499.691	1342.19	84.2088	1342.19	97.9989	1385.51	556.197
1386.47	518.942	1343.15	84.7908	1343.15	98.665	1386.47	573.086
1387.44	546.819	1344.12	85.3714	1344.12	98.6475	1387.44	598.586
1388.4	571.329	1345.08	85.4011	1345.08	98.1787	1388.4	633.697
1389.37	591.5	1346.05	84.5121	1346.05	97.6063	1389.37	681.831
1390.33	608.606	1347.01	83.3729	1347.01	97.2633	1390.33	723.307
1391.3	617.837	1347.97	82.8037	1347.97	97.2151	1391.3	750.074
1392.26	628.393	1348.94	82.8611	1348.94	97.4168	1392.26	772.031
1393.22	667.162	1349.9	82.9689	1349.9	97.8497	1393.22	810.124
1394.19	723.488	1350.87	83.0368	1350.87	98.5169	1394.19	857.935
1395.15	761.542	1351.83	83.1997	1351.83	99.2878	1395.15	894.229
1396.12	782.186	1352.8	83.4908	1352.8	100.018	1396.12	919.4
1397.08	791.404	1353.76	84.0777	1353.76	100.82	1397.08	936.466
1398.05	796.913	1354.72	85.4937	1354.72	102.171	1398.05	951.148
1399.01	817.369	1355.69	87.7415	1355.69	103.989	1399.01	972.323
1399.97	869.079	1356.65	90.1419	1356.65	105.39	1399.97	1004.96
1400.94	919.653	1357.62	92.3821	1357.62	106.3	1400.94	1035.08
1401.9	922.63	1358.58	94.691	1358.58	107.374	1401.9	1043.45
1402.87	865.131	1359.55	97.0226	1359.55	108.947	1402.87	1024.23
1403.83	826.466	1360.51	98.5605	1360.51	110.245	1403.83	998.19
1404.8	851.004	1361.47	98.7765	1361.47	110.684	1404.8	979.47
1405.76	871.41	1362.44	98.4644	1362.44	110.576	1405.76	966.487
1406.72	852.673	1363.4	98.3049	1363.4	110.324	1406.72	950.41
1407.69	817.238	1364.37	98.3344	1364.37	110.142	1407.69	932.08
1408.65	810.302	1365.33	98.5915	1365.33	110.219	1408.65	920.267
1409.62	823.653	1366.3	99.4014	1366.3	110.768	1409.62	910.732
1410.58	800.768	1367.26	100.652	1367.26	111.716	1410.58	875.423
1411.55	742.288	1368.22	101.812	1368.22	112.811	1411.55	815.309
1412.51	686.622	1369.19	102.611	1369.19	113.864	1412.51	755.158
1413.47	673.659	1370.15	103.292	1370.15	114.781	1413.47	718.721
1414.44	667.462	1371.12	104.145	1371.12	115.476	1414.44	687.388
1415.4	628.366	1372.08	105.449	1372.08	115.968	1415.4	643.469
1416.37	584.093	1373.05	107.078	1373.05	116.333	1416.37	597.127
1417.33	552.319	1374.01	108.659	1374.01	116.654	1417.33	548.219
1418.3	511.596	1374.97	109.825	1374.97	116.874	1418.3	480.916
1419.26	465.593	1375.94	110.892	1375.94	117.311	1419.26	419.502
1420.22	454.289	1376.9	112.564	1376.9	118.858	1420.22	395.227
1421.19	422.103	1377.87	114.396	1377.87	121.45	1421.19	364.953
1422.15	360.384	1378.83	115.392	1378.83	124.293	1422.15	324.287
1423.12	299.398	1379.8	114.949	1379.8	126.397	1423.12	284.378
1424.08	259.782	1380.76	114.116	1380.76	127.919	1424.08	245.251
1425.04	224.633	1381.72	114.355	1381.72	129.404	1425.04	197.528
1426.01	202.46	1382.69	115.238	1382.69	130.678	1426.01	161.52
1426.97	198.944	1383.65	115.939	1383.65	131.523	1426.97	141.366
1427.94	182.226	1384.62	116.278	1384.62	132.071	1427.94	119.057
1428.9	128.592	1385.58	116.82	1385.58	132.707	1428.9	82.1825
1429.87	81.3194	1386.55	117.703	1386.55	133.377	1429.87	51.8243
1430.83	81.353	1387.51	118.39	1387.51	133.511	1430.83	46.7165
1431.79	95.8392	1388.47	118.684	1388.47	133.059	1431.79	51.091
1432.76	83.686	1389.44	118.743	1389.44	132.478	1432.76	47.7165
1433.72	33.6472	1390.4	118.978	1390.4	132.255	1433.72	32.3175
1434.69	-5.17787	1391.37	119.498	1391.37	132.147	1434.69	15.6364
1435.65	20.7842	1392.33	119.887	1392.33	131.59	1435.65	15.4155
1436.62	48.2525	1393.29	120.179	1393.29	131.077	1436.62	18.5055
1437.58	32.9708	1394.26	120.808	1394.26	131.398	1437.58	7.52519
1438.54	-6.50935	1395.22	122.319	1395.22	132.849	1438.54	-13.891
1439.51	-10.4884	1396.19	124.569	1396.19	134.851	1439.51	-16.3697
1440.47	24.0049	1397.15	126.827	1397.15	136.568	1440.47	4.00756
1441.44	43.0134	1398.12	128.504	1398.12	138.162	1441.44	21.9047
1442.4	53.4892	1399.08	129.659	1399.08	139.807	1442.4	41.3224
1443.37	63.8086	1400.04	130.716	1400.04	141.342	1443.37	63.3741
1444.33	82.3456	1401.01	131.692	1401.01	142.472	1444.33	89.6144
1445.29	111.584	1401.97	132.272	1401.97	143.033	1445.29	124.705
1446.26	137.635	1402.94	132.623	1402.94	143.154	1446.26	163.127
1447.22	169.765	1403.9	133.015	1403.9	143.165	1447.22	211.832
1448.19	221.148	1404.87	133.37	1404.87	143.301	1448.19	280.296
1449.15	284.628	1405.83	133.21	1405.83	143.366	1449.15	364.295
1450.12	319.286	1406.79	132.395	1406.79	143.203	1450.12	438.836
1451.08	324.938	1407.76	131.379	1407.76	143.352	1451.08	512.934
1452.04	377.717	1408.72	130.163	1408.72	143.632	1452.04	612.481
1453.01	493.477	1409.69	128.462	1409.69	143.155	1453.01	745.823
1453.97	619.744	1410.65	126.324	1410.65	141.31	1453.97	876.528
1454.94	699.243	1411.62	124.201	1411.62	138.635	1454.94	963.374
1455.9	729.828	1412.58	122.573	1412.58	136.236	1455.9	1003.89
1456.86	735.647	1413.54	121.327	1413.54	134.509	1456.86	1005.91
1457.83	746.835	1414.51	120.166	1414.51	133.103	1457.83	990.036
1458.79	762.082	1415.47	118.956	1415.47	131.374	1458.79	962.071
1459.76	767.507	1416.44	117.69	1416.44	129.198	1459.76	912.382
1460.72	754.686	1417.4	116.074	1417.4	127.274	1460.72	842.907
1461.68	693.316	1418.36	114.103	1418.36	126.169	1461.68	733.778
1462.65	604.417	1419.33	112.078	1419.33	125.684	1462.65	608.096
1463.61	531.768	1420.29	110.19	1420.29	125.167	1463.61	506.646
1464.58	497.175	1421.26	108.39	1421.26	124.247	1464.58	445.709
1465.54	445.976	1422.22	106.537	1422.22	123.163	1465.54	378.166
1466.51	360.13	1423.19	104.604	1423.19	122.473	1466.51	288.156
1467.47	289.966	1424.15	102.614	1424.15	122.468	1467.47	215.857
1468.43	238.768	1425.11	100.381	1425.11	122.937	1468.43	166.835
1469.4	198.123	1426.08	97.9521	1426.08	123.363	1469.4	132.882
1470.36	156.785	1427.04	95.7274	1427.04	123.294	1470.36	104.87
1471.33	115.133	1428.01	93.9733	1428.01	122.135	1471.33	81.5569
1472.29	86.1163	1428.97	92.1789	1428.97	120.002	1472.29	62.3545
1473.26	65.9807	1429.93	90.2438	1429.93	117.528	1473.26	45.4292
1474.22	44.8818	1430.9	88.4201	1430.9	115.17	1474.22	28.8231
1475.18	16.6424	1431.86	86.8383	1431.86	112.942	1475.18	7.65633
1476.15	-0.47743	1432.83	85.2284	1432.83	110.779	1476.15	-3.25438
1477.11	23.7637	1433.79	83.2365	1433.79	108.301	1477.11	19.03
1478.08	68.827	1434.76	81.0902	1434.76	105.343	1478.08	55.0377
1479.04	105.72	1435.72	79.3623	1435.72	102.429	1479.04	84.8659
1480.01	108.363	1436.68	78.1629	1436.68	100.3	1480.01	87.9411
1480.97	95.0176	1437.65	77.0084	1437.65	99.2727	1480.97	89.1307
1481.93	56.9246	1438.61	75.5927	1438.61	99.0553	1481.93	86.0316
1482.9	26.9697	1439.58	74.2892	1439.58	99.0438	1482.9	84.7036
1483.86	39.603	1440.54	73.5069	1440.54	99.0218	1483.86	101.314
1484.83	88.3503	1441.51	73.2579	1441.51	99.3397	1484.83	137.662
1485.79	148.449	1442.47	73.3437	1442.47	100.375	1485.79	186.179
1486.76	205.753	1443.43	73.6202	1443.43	102.109	1486.76	236.999
1487.72	230.936	1444.4	73.8753	1444.4	103.94	1487.72	270.649
1488.68	218.546	1445.36	74.3943	1445.36	105.54	1488.68	282.793
1489.65	203.143	1446.33	75.7416	1446.33	107.002	1489.65	290.307
1490.61	238.106	1447.29	77.9241	1447.29	108.463	1490.61	319.671
1491.58	272.801	1448.26	79.9374	1448.26	109.979	1491.58	352.743
1492.54	288.822	1449.22	81.174	1449.22	111.436	1492.54	387.282
1493.51	304.634	1450.18	81.7547	1450.18	112.582	1493.51	422.666
1494.47	304.988	1451.15	82.089	1451.15	112.993	1494.47	443.644
1495.43	294.702	1452.11	82.2407	1452.11	112.366	1495.43	452.588
1496.4	326.308	1453.08	81.9563	1453.08	111.009	1496.4	476.589
1497.36	404.932	1454.04	81.442	1454.04	109.844	1497.36	518.99
1498.33	456.578	1455.01	81.0391	1455.01	108.986	1498.33	555.495
1499.29	449.086	1455.97	80.5363	1455.97	107.988	1499.29	570.99
1500.26	412.656	1456.93	79.8696	1456.93	106.895	1500.26	566.095
1501.22	401.16	1457.9	79.633	1457.9	106.203	1501.22	555.477
1502.18	404.911	1458.86	80.691	1458.86	105.881	1502.18	546.843
1503.15	422.341	1459.83	82.7164	1459.83	105.539	1503.15	548.205
1504.11	460.158	1460.79	85.0859	1460.79	105.285	1504.11	565.442
1505.08	491.809	1461.76	87.4218	1461.76	105.521	1505.08	585.534
1506.04	457.494	1462.72	89.7127	1462.72	106.402	1506.04	580.428
1507	446.713	1463.68	92.031	1463.68	107.745	1507	577.861
1507.97	478.232	1464.65	94.5471	1464.65	109.75	1507.97	584.204
1508.93	513.887	1465.61	97.4469	1465.61	112.452	1508.93	594.088
1509.9	549.387	1466.58	100.665	1466.58	115.582	1509.9	614.559
1510.86	583.603	1467.54	103.724	1467.54	118.778	1510.86	638.836
1511.83	581.908	1468.51	106.038	1468.51	121.638	1511.83	632.95
1512.79	547.048	1469.47	107.779	1469.47	123.653	1512.79	600.953
1513.75	520.308	1470.43	109.163	1470.43	124.729	1513.75	574.158
1514.72	520.764	1471.4	109.993	1471.4	125.182	1514.72	565
1515.68	536.239	1472.36	110.021	1472.36	125.7	1515.68	563.929
1516.65	552.682	1473.33	109.321	1473.33	126.65	1516.65	561.732
1517.61	564.787	1474.29	108.164	1474.29	127.554	1517.61	554.958
1518.58	556.319	1475.25	106.926	1475.25	127.875	1518.58	531.311
1519.54	526.823	1476.22	106.083	1476.22	127.771	1519.54	495.408
1520.5	488.352	1477.18	105.869	1477.18	127.645	1520.5	459.559
1521.47	439.553	1478.15	106.147	1478.15	127.676	1521.47	423.122
1522.43	402.643	1479.11	106.394	1479.11	127.592	1522.43	392.039
1523.4	376.325	1480.08	106.619	1480.08	127.401	1523.4	365.465
1524.36	344.996	1481.04	106.985	1481.04	127.514	1524.36	330.355
1525.33	298.66	1482	107.53	1482	128.242	1525.33	276.841
1526.29	253.455	1482.97	108.215	1482.97	129.459	1526.29	226.393
1527.25	218.2	1483.93	109.057	1483.93	130.512	1527.25	201.546
1528.22	186.789	1484.9	110.076	1484.9	130.677	1528.22	183.943
1529.18	172.784	1485.86	111.343	1485.86	130.35	1529.18	165.765
1530.15	170.206	1486.83	112.804	1486.83	130.097	1530.15	144.568
1531.11	145.047	1487.79	114.34	1487.79	130.106	1531.11	114.256
1532.07	91.1195	1488.75	115.92	1488.75	130.222	1532.07	71.7838
1533.04	65.5188	1489.72	117.409	1489.72	130.56	1533.04	48.6833
1534	80.7837	1490.68	118.721	1490.68	131.339	1534	52.0469
1534.97	98.1783	1491.65	119.83	1491.65	132.745	1534.97	59.0059
1535.93	86.9675	1492.61	120.645	1492.61	134.761	1535.93	54.0303
1536.9	68.561	1493.58	121.048	1493.58	137.005	1536.9	45.1431
1537.86	63.5247	1494.54	121.534	1494.54	139.067	1537.86	37.9839
1538.82	68.5889	1495.5	122.669	1495.5	141.128	1538.82	32.6411
1539.79	71.2339	1496.47	123.988	1496.47	143.183	1539.79	25.322
1540.75	73.5547	1497.43	124.87	1497.43	145.095	1540.75	16.6728
1541.72	72.497	1498.4	125.128	1498.4	146.622	1541.72	10.6618
1542.68	74.7803	1499.36	125.353	1499.36	147.874	1542.68	20.2098
1543.64	76.8726	1500.32	125.966	1500.32	149.151	1543.64	30.4826
1544.61	59.2027	1501.29	126.943	1501.29	150.644	1544.61	27.7151
1545.57	32.6505	1502.25	128.224	1502.25	152.12	1545.57	18.6336
1546.54	25.1815	1503.22	129.714	1503.22	153.011	1546.54	20.6379
1547.5	31.8749	1504.18	131.25	1504.18	153.21	1547.5	30.1328
1548.47	21.05	1505.14	132.815	1505.14	153.475	1548.47	26.9116
1549.43	-3.75377	1506.11	134.448	1506.11	153.949	1549.43	13.2324
1550.39	-8.5822	1507.07	136.314	1507.07	154.62	1550.39	10.8238
1551.36	47.0831	1508.04	138.397	1508.04	155.534	1551.36	43.7273
1552.32	99.15	1509	140.43	1509	156.86	1552.32	75.2176
1553.29	86.3423	1509.97	142.273	1509.97	158.483	1553.29	70.5977
1554.25	48.1334	1510.93	143.841	1510.93	160.167	1554.25	53.9001
1555.22	49.339	1511.89	145.031	1511.89	161.626	1555.22	62.4868
1556.18	106.992	1512.86	146.009	1512.86	162.729	1556.18	104.294
1557.14	125.681	1513.82	147.326	1513.82	163.726	1557.14	120.704
1558.11	90.3373	1514.79	148.922	1514.79	164.956	1558.11	104.04
1559.07	75.2151	1515.75	149.905	1515.75	166.128	1559.07	100.793
1560.04	97.5047	1516.72	150.33	1516.72	166.916	1560.04	121.981
1561	124.242	1517.68	150.881	1517.68	167.464	1561	144.569
1561.97	138.032	1518.64	152.008	1518.64	168.372	1561.97	151.776
1562.93	159.291	1519.61	153.435	1519.61	170.473	1562.93	162.783
1563.89	177.75	1520.57	154.713	1520.57	173.033	1563.89	177.007
1564.86	170.053	1521.54	155.305	1521.54	174.603	1564.86	183.187
1565.82	145.428	1522.5	155.21	1522.5	174.904	1565.82	188.434
1566.79	127.739	1523.47	154.979	1523.47	174.671	1566.79	210.489
1567.75	138.54	1524.43	154.996	1524.43	174.728	1567.75	235.532
1568.71	173.46	1525.39	154.558	1525.39	174.979	1568.71	259.115
1569.68	203.999	1526.36	153.417	1526.36	175.363	1569.68	286.521
1570.64	194.827	1527.32	152.07	1527.32	175.58	1570.64	312.391
1571.61	172.618	1528.29	150.895	1528.29	175.115	1571.61	335.129
1572.57	214.279	1529.25	150.041	1529.25	173.882	1572.57	380.119
1573.54	280.643	1530.21	149.61	1530.21	172.45	1573.54	428.009
1574.5	311.12	1531.18	149.602	1531.18	171.061	1574.5	445.512
1575.46	328.199	1532.14	149.968	1532.14	169.868	1575.46	446.616
1576.43	363.067	1533.11	150.629	1533.11	169.133	1576.43	459.492
1577.39	355.985	1534.07	151.589	1534.07	169.088	1577.39	455.02
1578.36	327.498	1535.04	152.865	1535.04	169.489	1578.36	429.214
1579.32	276.591	1536	154.205	1536	169.958	1579.32	378.752
1580.29	217.095	1536.96	155.352	1536.96	170.783	1580.29	317.968
1581.25	182.674	1537.93	156.369	1537.93	172.471	1581.25	265.599
1582.21	185.437	1538.89	157.494	1538.89	174.961	1582.21	234.707
1583.18	202.798	1539.86	158.528	1539.86	176.807	1583.18	229.496
1584.14	213.486	1540.82	159.041	1540.82	177.579	1584.14	231.429
1585.11	220.124	1541.79	159.352	1541.79	178.206	1585.11	225.886
1586.07	226.119	1542.75	159.66	1542.75	179.25	1586.07	206.512
1587.04	212.921	1543.71	159.707	1543.71	180.514	1587.04	185.89
1588	162.583	1544.68	159.372	1544.68	181.159	1588	159.597
1588.96	117.246	1545.64	159.629	1545.64	180.752	1588.96	139.769
1589.93	99.6921	1546.61	160.419	1546.61	179.485	1589.93	135.22
1590.89	106.1	1547.57	161.025	1547.57	177.81	1590.89	143.847
1591.86	118.684	1548.54	161.123	1548.54	176.254	1591.86	157.993
1592.82	124.483	1549.5	160.807	1549.5	174.851	1592.82	168.662
1593.79	103.749	1550.46	160.108	1550.46	173.282	1593.79	160.636
1594.75	58.3567	1551.43	159.135	1551.43	171.41	1594.75	134.678
1595.71	19.2302	1552.39	157.986	1552.39	169.428	1595.71	108.334
1596.68	29.6611	1553.36	156.77	1553.36	167.911	1596.68	102.095
1597.64	55.2507	1554.32	155.38	1554.32	167.162	1597.64	103.048
1598.61	75.3457	1555.29	153.984	1555.29	167.24	1598.61	97.6372
1599.57	74.3646	1556.25	153.022	1556.25	168.566	1599.57	87.1877
1600.54	38.6572	1557.21	152.572	1557.21	170.234	1600.54	74.3844
1601.5	-15.1825	1558.18	152.393	1558.18	170.977	1601.5	61.5029
1602.46	-23.441	1559.14	151.952	1559.14	170.409	1602.46	63.4132
1603.43	12.297	1560.11	150.95	1560.11	169.521	1603.43	80.2485
1604.39	40.7932	1561.07	149.713	1561.07	169.109	1604.39	86.8252
1605.36	31.4292	1562.04	148.871	1562.04	169.355	1605.36	67.3867
1606.32	17.8684	1563	148.965	1563	170.164	1606.32	46.6968
1607.29	42.5684	1563.96	150.073	1563.96	170.982	1607.29	45.4774
1608.25	53.9181	1564.93	151.469	1564.93	171.266	1608.25	44.9727
1609.21	35.587	1565.89	152.027	1565.89	171.453	1609.21	40.8082
1610.18	11.1105	1566.86	151.768	1566.86	171.73	1610.18	38.2642
1611.14	21.7646	1567.82	151.161	1567.82	171.94	1611.14	50.1497
1612.11	53.424	1568.79	150.472	1568.79	171.961	1612.11	69.596
1613.07	48.6499	1569.75	149.829	1569.75	171.961	1613.07	68.0883
1614.03	27.7404	1570.71	149.232	1570.71	171.88	1614.03	56.2947
1615	26.7902	1571.68	148.446	1571.68	171.665	1615	54.2931
1615.96	52.1537	1572.64	147.363	1572.64	171.306	1615.96	65.7857
1616.93	56.3409	1573.61	146.019	1573.61	170.554	1616.93	67.829
1617.89	30.7768	1574.57	144.874	1574.57	169.583	1617.89	55.1386
1618.86	0.392085	1575.53	144.144	1575.53	168.676	1618.86	43.0853
1619.82	-23.8699	1576.5	143.725	1576.5	167.154	1619.82	40.7858
1620.78	-40.022	1577.46	143.725	1577.46	165.478	1620.78	44.0253
1621.75	-35.2976	1578.43	143.859	1578.43	164.436	1621.75	42.281
1622.71	-16.8903	1579.39	143.709	1579.39	164.14	1622.71	37.748
1623.68	-7.67401	1580.36	143.291	1580.36	163.815	1623.68	39.0221
1624.64	-10.6804	1581.32	142.851	1581.32	163.758	1624.64	46.1926
1625.61	-10.2449	1582.28	142.376	1582.28	164.285	1625.61	55.1429
1626.57	10.345	1583.25	141.77	1583.25	164.986	1626.57	67.9886
1627.53	14.5854	1584.21	141.068	1584.21	165.49	1627.53	72.5275
1628.5	2.36963	1585.18	140.518	1585.18	166.06	1628.5	71.9186
1629.46	-6.82148	1586.14	140.605	1586.14	166.795	1629.46	68.2395
1630.43	-4.76065	1587.11	141.355	1587.11	167.794	1630.43	61.6634
1631.39	-4.40099	1588.07	142.211	1588.07	168.987	1631.39	48.6718
1632.36	-19.7868	1589.03	142.68	1589.03	169.901	1632.36	32.3546
1633.32	-33.4223	1590	142.803	1590	169.772	1633.32	20.8489
1634.28	-31.1757	1590.96	142.684	1590.96	168.284	1634.28	21.1074
1635.25	-21.3471	1591.93	142.167	1591.93	165.742	1635.25	30.0803
1636.21	-6.52979	1592.89	141.334	1592.89	162.866	1636.21	39.1005
1637.18	6.85488	1593.86	140.526	1593.86	160.399	1637.18	37.6217
1638.14	4.87977	1594.82	139.87	1594.82	158.374	1638.14	32.4631
1639.1	2.70762	1595.78	139.445	1595.78	156.824	1639.1	36.8464
1640.07	4.77644	1596.75	139.306	1596.75	155.934	1640.07	45.4542
1641.03	2.80467	1597.71	138.89	1597.71	154.975	1641.03	41.577
1642	-6.05773	1598.68	137.599	1598.68	153.237	1642	27.8974
1642.96	-16.3082	1599.64	135.392	1599.64	151.051	1642.96	17.838
1643.92	-29.8964	1600.6	133.553	1600.6	149.935	1643.92	10.4409
1644.89	-49.6547	1601.57	132.953	1601.57	150.095	1644.89	1.92685
1645.85	-47.1798	1602.53	132.966	1602.53	150.533	1645.85	8.0446
1646.82	-32.7916	1603.5	132.711	1603.5	150.487	1646.82	15.918
1647.78	-31.7126	1604.46	132.067	1604.46	150.286	1647.78	11.0226
1648.75	-39.4584	1605.43	131.059	1605.43	150.922	1648.75	1.00294
1649.71	-49.5638	1606.39	129.579	1606.39	152.306	1649.71	-8.60372
1650.67	-58.1074	1607.35	127.81	1607.35	153.433	1650.67	-15.1995
1651.64	-74.9472	1608.32	126.288	1608.32	153.683	1651.64	-20.0332
1652.6	-73.7123	1609.28	125.257	1609.28	153.204	1652.6	-13.9891
1653.57	-35.63	1610.25	124.389	1610.25	152.309	1653.57	4.79307
1654.53	14.7318	1611.21	123.146	1611.21	151.478	1654.53	23.9647
1655.5	21.2763	1612.17	121.446	1612.17	150.813	1655.5	22.7389
1656.46	-21.7416	1613.14	119.508	1613.14	149.913	1656.46	1.5853
1657.42	-38.6814	1614.1	117.599	1614.1	148.4	1657.42	-10.8773
1658.39	-27.7307	1615.07	116.15	1615.07	147.055	1658.39	-16.3592
1659.35	-8.5759	1616.03	115.325	1616.03	146.536	1659.35	-16.7446
1660.32	11.5543	1617	114.547	1617	146.133	1660.32	-6.87591
1661.28	20.0657	1617.96	113.356	1617.96	145.159	1661.28	2.47641
1662.25	7.33084	1618.92	112.119	1618.92	143.778	1662.25	-1.73708
1663.21	-0.553635	1619.89	111.828	1619.89	142.285	1663.21	-4.72069
1664.17	5.6117	1620.85	111.843	1620.85	140.095	1664.17	2.74647
1665.14	15.7161	1621.82	110.809	1621.82	137.268	1665.14	18.2919
1666.1	23.9502	1622.78	108.561	1622.78	134.594	1666.1	29.4162
1667.07	25.9718	1623.75	105.784	1623.75	132.737	1667.07	33.6951
1668.03	5.85545	1624.71	102.998	1624.71	131.222	1668.03	23.8322
1668.99	-27.5097	1625.67	100.775	1625.67	129.448	1668.99	3.82909
1669.96	-55.9541	1626.64	99.2045	1626.64	127.732	1669.96	-14.6979
1670.92	-69.7208	1627.6	98.0131	1627.6	126.479	1670.92	-23.3189
1671.89	-61.2881	1628.57	96.9928	1628.57	125.625	1671.89	-21.1626
1672.85	-32.806	1629.53	96.128	1629.53	124.755	1672.85	-14.1187
1673.82	-4.82249	1630.5	95.2304	1630.5	123.365	1673.82	-9.09962
1674.78	9.46824	1631.46	94.3054	1631.46	121.112	1674.78	-3.16917
1675.74	19.0133	1632.42	93.2269	1632.42	118.597	1675.74	11.4851
1676.71	21.0514	1633.39	91.7796	1633.39	116.871	1676.71	11.3109
1677.67	14.1314	1634.35	90.1329	1634.35	116.39	1677.67	-4.979
1678.64	5.71258	1635.32	88.4762	1635.32	116.504	1678.64	-19.6569
1679.6	-3.08616	1636.28	86.5211	1636.28	116.241	1679.6	-24.5868
1680.57	-20.7042	1637.24	84.1409	1637.24	115.212	1680.57	-29.3227
1681.53	-25.1715	1638.21	81.5828	1638.21	113.426	1681.53	-23.8969
1682.49	-11.6993	1639.17	79.1586	1639.17	110.938	1682.49	-11.5156
1683.46	-0.40666	1640.14	76.8764	1640.14	108.247	1683.46	-6.98517
1684.42	3.58483	1641.1	74.6761	1641.1	106.284	1684.42	-10.7096
1685.39	6.40094	1642.07	72.6216	1642.07	105.001	1685.39	-14.1709
1686.35	-4.73724	1643.03	70.8405	1643.03	103.788	1686.35	-22.9643
1687.32	-9.93889	1643.99	69.3195	1643.99	102.274	1687.32	-22.4729
1688.28	4.95436	1644.96	67.9645	1644.96	101.207	1688.28	-6.13741
1689.24	19.5463	1645.92	66.7384	1645.92	100.946	1689.24	8.35885
1690.21	10.6393	1646.89	65.7486	1646.89	100.5	1690.21	4.91481
1691.17	-0.55862	1647.85	65.0575	1647.85	98.9032	1691.17	-1.78188
1692.14	-12.7894	1648.82	64.5051	1648.82	96.0225	1692.14	-11.6437
1693.1	-15.4414	1649.78	64.0501	1649.78	92.4589	1693.1	-15.7339
1694.07	2.22389	1650.74	63.5362	1650.74	89.1281	1694.07	-5.41207
1695.03	23.9855	1651.71	62.5781	1651.71	87.166	1695.03	10.2567
1695.99	11.0878	1652.67	61.2411	1652.67	86.7202	1695.99	8.77817
1696.96	-22.928	1653.64	59.883	1653.64	86.6975	1696.96	-3.82789
1697.92	-33.5544	1654.6	58.2248	1654.6	86.3464	1697.92	-7.1155
1698.89	-10.0469	1655.57	56.5921	1655.57	85.5801	1698.89	3.96341
1699.85	9.65885	1656.53	55.6634	1656.53	84.254	1699.85	9.93899
1700.82	14.5595	1657.49	55.1141	1657.49	82.4097	1700.82	2.33928
1701.78	-0.357939	1658.46	53.8014	1658.46	80.1977	1701.78	-12.1132
1702.74	-26.6815	1659.42	51.2728	1659.42	77.8336	1702.74	-27.3167
1703.71	-34.2095	1660.39	48.3611	1660.39	75.8335	1703.71	-30.7787
1704.67	-1.68851	1661.35	45.5841	1661.35	74.3459	1704.67	-12.9507
1705.64	35.0204	1662.32	43.0688	1662.32	73.2168	1705.64	7.26475
1706.6	36.9654	1663.28	40.7842	1663.28	72.2813	1706.6	7.22041
1707.57	9.00104	1664.24	38.6907	1664.24	71.4385	1707.57	-8.56768
1708.53	-21.668	1665.21	36.7257	1665.21	70.3355	1708.53	-21.0289
1709.49	-51.8599	1666.17	34.8444	1666.17	68.622	1709.49	-25.1405
1710.46	-38.9864	1667.14	33.1553	1667.14	66.5366	1710.46	-18.1252
1711.42	17.8422	1668.1	31.9323	1668.1	64.7206	1711.42	-0.438882
1712.39	63.7365	1669.07	31.5467	1669.07	63.7886	1712.39	15.5245
1713.35	74.3344	1670.03	31.6017	1670.03	63.4356	1713.35	24.9754
1714.31	67.4726	1670.99	31.2791	1670.99	62.9542	1714.31	26.8862
1715.28	31.0022	1671.96	30.3749	1671.96	62.0081	1715.28	4.66423
1716.24	-11.3573	1672.92	29.2825	1672.92	60.8186	1716.24	-21.4247
1717.21	-21.1236	1673.89	28.2915	1673.89	59.7204	1717.21	-24.5043
1718.17	-1.73793	1674.85	28.1287	1674.85	58.3036	1718.17	-10.083
1719.14	22.7538	1675.82	28.6358	1675.82	56.4194	1719.14	2.38316
1720.1	51.9855	1676.78	28.5406	1676.78	54.2649	1720.1	13.1122
1721.06	66.9653	1677.74	27.1537	1677.74	52.078	1721.06	14.4373
1722.03	67.2451	1678.71	25.4108	1678.71	50.1971	1722.03	7.29048
1722.99	73.6938	1679.67	24.5705	1679.67	48.9167	1722.99	7.97328
1723.96	80.6486	1680.64	24.3026	1680.64	47.9323	1723.96	22.758
1724.92	75.9254	1681.6	24.0766	1681.6	47.0134	1724.92	29.3133
1725.88	55.7679	1682.56	23.7608	1682.56	46.1519	1725.88	21.9893
1726.85	34.328	1683.53	23.5721	1683.53	45.221	1726.85	10.1115
1727.81	26.7683	1684.49	23.6283	1684.49	44.2254	1727.81	1.38987
1728.78	29.5864	1685.46	23.6415	1685.46	43.703	1728.78	-4.07429
1729.74	42.4025	1686.42	23.3776	1686.42	43.8106	1729.74	-4.14744
1730.71	56.52	1687.38	23.0306	1687.38	44.3025	1730.71	-1.63465
1731.67	63.4511	1688.35	22.8223	1688.35	44.9101	1731.67	2.27462
1732.63	49.3887	1689.31	22.3573	1689.31	44.9599	1732.63	1.30948
1733.6	34.2232	1690.28	21.5167	1690.28	43.8526	1733.6	0.723347
1734.56	35.9733	1691.24	20.5795	1691.24	42.3863	1734.56	9.64375
1735.53	38.8945	1692.21	19.6317	1692.21	41.6684	1735.53	15.3946
1736.49	54.4469	1693.17	18.4115	1693.17	41.6729	1736.49	22.7415
1737.46	68.081	1694.13	17.1104	1694.13	41.5434	1737.46	27.7963
1738.42	54.7895	1695.1	15.8183	1695.1	41.1543	1738.42	21.5908
1739.38	33.6273	1696.06	14.5283	1696.06	40.6961	1739.38	10.7446
1740.35	32.6436	1697.03	13.4525	1697.03	40.4218	1740.35	4.64217
1741.31	45.558	1697.99	12.721	1697.99	40.2122	1741.31	4.73064
1742.28	49.2997	1698.96	12.0097	1698.96	39.4821	1742.28	5.3445
1743.24	45.3886	1699.92	11.0932	1699.92	38.5103	1743.24	6.69499
1744.21	38.4819	1700.88	10.0746	1700.88	37.8886	1744.21	6.21511
1745.17	32.9558	1701.85	9.2832	1701.85	37.678	1745.17	5.90543
1746.13	29.1502	1702.81	9.08698	1702.81	37.5312	1746.13	5.74283
1747.1	27.7486	1703.78	9.22006	1703.78	37.319	1747.1	6.14566
1748.06	33.9946	1704.74	8.87839	1704.74	36.8809	1748.06	7.47437
1749.03	59.6232	1705.71	8.06228	1705.71	36.1826	1749.03	10.3573
1749.99	79.6782	1706.67	7.37741	1706.67	35.6872	1749.99	13.6481
1750.95	75.3675	1707.63	7.13823	1707.63	36.0751	1750.95	11.8545
1751.92	55.4678	1708.6	7.03072	1708.6	35.7792	1751.92	4.41967
1752.88	47.6542	1709.56	6.86637	1709.56	33.8854	1752.88	-1.41305
1753.85	54.5444	1710.53	6.29469	1710.53	32.0402	1753.85	-1.92174
1754.81	71.3519	1711.49	5.16458	1711.49	31.8674	1754.81	4.25618
1755.78	90.8007	1712.45	3.83946	1712.45	32.9355	1755.78	13.4938
1756.74	90.5461	1713.42	2.9429	1713.42	33.8501	1756.74	16.6299
1757.7	68.5192	1714.38	2.45609	1714.38	34.329	1757.7	13.8172
1758.67	54.4841	1715.35	2.23219	1715.35	34.5806	1758.67	11.6083
1759.63	47.7885	1716.31	2.06255	1716.31	34.5673	1759.63	9.64064
1760.6	39.1895	1717.28	1.66646	1717.28	34.0023	1760.6	6.31553
1761.56	42.5745	1718.24	1.04248	1718.24	32.9585	1761.56	9.14493
1762.53	58.2808	1719.2	0.65409	1719.2	32.3789	1762.53	18.649
1763.49	41.8959	1720.17	0.66239	1720.17	32.4267	1763.49	16.0182
1764.45	31.2587	1721.13	1.08477	1721.13	32.5686	1764.45	14.3763
1765.42	39.4826	1722.1	1.92652	1722.1	32.4513	1765.42	16.8013
1766.38	52.3457	1723.06	2.56148	1723.06	31.8819	1766.38	18.2855
1767.35	51.4649	1724.03	2.42891	1724.03	30.738	1767.35	10.7308
1768.31	52.6573	1724.99	1.868	1724.99	29.6875	1768.31	3.24564
1769.28	69.1316	1725.95	1.30303	1725.95	29.362	1769.28	11.4777
1770.24	83.4412	1726.92	0.80121	1726.92	29.4366	1770.24	25.1456
1771.2	85.0839	1727.88	0.18215	1727.88	28.3809	1771.2	30.9723
1772.17	57.2677	1728.85	-0.47546	1728.85	26.8845	1772.17	16.9602
1773.13	48.4185	1729.81	-1.03029	1729.81	26.5738	1773.13	12.6773
1774.1	54.4545	1730.78	-1.3414	1730.78	27.4215	1774.1	16.3945
1775.06	64.6802	1731.74	-1.29684	1731.74	28.0686	1775.06	21.9328
1776.03	75.157	1732.7	-0.87107	1732.7	27.8868	1776.03	26.873
1776.99	83.385	1733.67	-0.14769	1733.67	27.6682	1776.99	30.421
1777.95	87.6948	1734.63	0.75897	1734.63	27.799	1777.95	32.1348
1778.92	78.1171	1735.6	1.73794	1735.6	27.8892	1778.92	27.1259
1779.88	58.5019	1736.56	2.88671	1736.56	27.4065	1779.88	17.7552
1780.85	44.7075	1737.53	4.03754	1737.53	26.6503	1780.85	10.9061
1781.81	43.3079	1738.49	4.91917	1738.49	26.4502	1781.81	6.84956
1782.78	50.6484	1739.45	5.4493	1739.45	26.8154	1782.78	4.6751
1783.74	64.408	1740.42	5.47455	1740.42	27.0236	1783.74	7.96958
1784.7	81.095	1741.38	4.90494	1741.38	26.6563	1784.7	15.6883
1785.67	93.5267	1742.35	4.11138	1742.35	25.9619	1785.67	25.0725
1786.63	100.04	1743.31	3.44709	1743.31	25.2759	1786.63	42.5122
1787.6	107.162	1744.28	2.81423	1744.28	24.9376	1787.6	51.7891
1788.56	95.6671	1745.24	1.97885	1745.24	24.9913	1788.56	38.1922
1789.53	57.1552	1746.2	1.05473	1746.2	25.0584	1789.53	14.5258
1790.49	24.0404	1747.17	0.29904	1747.17	24.6429	1790.49	9.79727
1791.45	15.7298	1748.13	-0.49669	1748.13	23.8733	1791.45	19.2813
1792.42	13.8402	1749.1	-1.56553	1749.1	22.9497	1792.42	14.1266
1793.38	40.5203	1750.06	-2.78862	1750.06	22.0119	1793.38	15.4895
1794.35	90.652	1751.03	-3.67142	1751.03	21.208	1794.35	32.0815
1795.31	109.74	1751.99	-4.14099	1751.99	20.7023	1795.31	37.8097
1796.27	71.7105	1752.95	-4.77889	1752.95	20.5349	1796.27	18.6664
1797.24	24.5984	1753.92	-5.78909	1753.92	20.4469	1797.24	-2.87504
1798.2	19.3262	1754.88	-6.63641	1754.88	20.277	1798.2	-12.1604
1799.17	53.449	1755.85	-6.85319	1755.85	20.2439	1799.17	-10.3955
1800.13	84.8773	1756.81	-7.12535	1756.81	20.6119	1800.13	-2.95673
1801.1	81.894	1757.77	-7.77068	1757.77	21.3839	1801.1	12.2045
1802.06	60.2522	1758.74	-8.39202	1758.74	22.0999	1802.06	11.7445
1803.02	46.1949	1759.7	-8.66354	1759.7	22.4339	1803.02	2.01276
1803.99	45.4012	1760.67	-8.38522	1760.67	22.5681	1803.99	-4.29813
1804.95	42.7007	1761.63	-7.25053	1761.63	22.9417	1804.95	-7.3639
1805.92	44.2189	1762.6	-5.827	1762.6	23.4093	1805.92	-7.08748
1806.88	69.1492	1763.56	-4.7999	1763.56	23.7514	1806.88	-0.263897
1807.85	83.7211	1764.52	-4.17491	1764.52	23.7973	1807.85	1.44475
1808.81	60.1323	1765.49	-3.67941	1765.49	23.3375	1808.81	-8.04651
1809.77	40.763	1766.45	-3.27085	1766.45	22.3831	1809.77	-9.87937
1810.74	36.1096	1767.42	-3.00352	1767.42	21.2864	1810.74	-6.84524
1811.7	30.9688	1768.38	-2.75997	1768.38	20.2476	1811.7	-6.03259
1812.67	39.6642	1769.35	-2.62804	1769.35	19.4204	1812.67	0.0984135
1813.63	49.6017	1770.31	-2.93385	1770.31	19.0861	1813.63	5.45403
1814.6	36.6817	1771.27	-3.89981	1771.27	18.6647	1814.6	-1.53674
1815.56	4.89658	1772.24	-5.47846	1772.24	17.8377	1815.56	-19.3398
1816.52	0.181011	1773.2	-7.03844	1773.2	17.2289	1816.52	-24.8505
1817.49	5.58087	1774.17	-8.22287	1774.17	17.4294	1817.49	-26.6577
1818.45	19.0809	1775.13	-9.01569	1775.13	18.169	1818.45	-23.7571
1819.42	47.1859	1776.1	-9.33901	1776.1	18.7931	1819.42	-10.8715
1820.38	70.7142	1777.06	-9.22971	1777.06	19.1305	1820.38	1.29832
1821.34	70.0604	1778.02	-9.02296	1778.02	19.1505	1821.34	3.66234
1822.31	55.3937	1778.99	-8.93311	1778.99	18.647	1822.31	-2.11652
1823.27	49.5272	1779.95	-8.76472	1779.95	17.2607	1823.27	-11.4869
1824.24	57.4046	1780.92	-8.38178	1780.92	15.2194	1824.24	-20.1405
1825.2	45.3315	1781.88	-8.26901	1781.88	13.5896	1825.2	-26.3662
1826.17	11.2267	1782.84	-8.57842	1782.84	12.8728	1826.17	-33.5847
1827.13	-12.5964	1783.81	-8.86271	1783.81	12.6716	1827.13	-40.4198
1828.09	-16.0081	1784.77	-8.55337	1784.77	12.3937	1828.09	-44.8574
1829.06	-11.494	1785.74	-7.77621	1785.74	12.2366	1829.06	-45.0921
1830.02	10.0352	1786.7	-6.69379	1786.7	12.3736	1830.02	-34.3016
1830.99	20.4081	1787.67	-5.6528	1787.67	12.8368	1830.99	-27.0427
1831.95	8.6665	1788.63	-4.91603	1788.63	13.5091	1831.95	-28.3699
1832.91	-6.50264	1789.59	-4.56702	1789.59	14.2928	1832.91	-30.8949
1833.88	-13.8618	1790.56	-4.50094	1790.56	14.8281	1833.88	-28.3521
1834.84	-14.8249	1791.52	-4.9266	1791.52	15.2702	1834.84	-25.3576
1835.81	-6.24483	1792.49	-6.18687	1792.49	15.8729	1835.81	-29.704
1836.77	2.4999	1793.45	-7.89367	1793.45	16.5089	1836.77	-34.6932
1837.74	4.68545	1794.41	-8.70876	1794.41	16.8924	1837.74	-28.1547
1838.7	-1.6919	1795.38	-8.2556	1795.38	16.8693	1838.7	-14.614
1839.66	-18.4374	1796.34	-8.09393	1796.34	16.302	1839.66	-18.5059
1840.63	-37.1569	1797.31	-8.91088	1797.31	15.1758	1840.63	-32.9633
1841.59	-27.4196	1798.27	-9.85979	1798.27	13.764	1841.59	-36.2958
1842.56	24.3335	1799.24	-9.88705	1799.24	12.6753	1842.56	-21.0352
1843.52	53.1153	1800.2	-9.78995	1800.2	11.9469	1843.52	-10.1004
1844.49	32.2548	1801.16	-10.312	1801.16	11.6321	1844.49	-13.197
1845.45	8.82744	1802.13	-10.7445	1802.13	11.6086	1845.45	-19.0501
1846.41	-5.00557	1803.09	-10.0569	1803.09	11.9245	1846.41	-23.802
1847.38	-8.57236	1804.06	-8.53799	1804.06	12.2211	1847.38	-27.0064
1848.34	-0.140141	1805.02	-7.37298	1805.02	12.1917	1848.34	-31.5324
1849.31	10.4966	1805.99	-6.74375	1805.99	11.5844	1849.31	-34.0876
1850.27	20.2282	1806.95	-6.48426	1806.95	10.3631	1850.27	-29.0676
1851.24	31.1735	1807.91	-6.598	1807.91	8.7903	1851.24	-21.5072
1852.2	30.938	1808.88	-7.17576	1808.88	7.67414	1852.2	-22.9703
1853.16	17.4384	1809.84	-8.26819	1809.84	7.24279	1853.16	-32.9216
1854.13	18.214	1810.81	-9.86417	1810.81	6.77955	1854.13	-34.4687
1855.09	17.0468	1811.77	-11.674	1811.77	6.09848	1855.09	-34.3892
1856.06	3.26533	1812.74	-12.8454	1812.74	5.73101	1856.06	-34.3246
1857.02	-16.3435	1813.7	-12.8931	1813.7	6.05235	1857.02	-29.4598
1857.98	-25.0944	1814.66	-12.6392	1814.66	6.48909	1857.98	-27.273
1858.95	-25.9749	1815.63	-12.8985	1815.63	6.63109	1858.95	-29.4621
1859.91	-22.3073	1816.59	-13.3561	1816.59	6.54429	1859.91	-31.7352
1860.88	-14.5024	1817.56	-13.4622	1817.56	6.508	1860.88	-33.1814
1861.84	-6.72061	1818.52	-13.0863	1818.52	6.55346	1861.84	-33.8428
1862.81	-4.3876	1819.48	-12.8135	1819.48	6.06976	1862.81	-34.877
1863.77	3.78388	1820.45	-12.5046	1820.45	5.31225	1863.77	-32.1251
1864.73	23.2142	1821.41	-11.746	1821.41	4.98073	1864.73	-22.999
1865.7	31.889	1822.38	-10.6651	1822.38	5.08573	1865.7	-19.3328
1866.66	16.1684	1823.34	-9.98777	1823.34	4.96645	1866.66	-30.6369
1867.63	-0.761429	1824.31	-9.98614	1824.31	4.33303	1867.63	-41.9612
1868.59	-0.829985	1825.27	-10.2493	1825.27	3.43174	1868.59	-37.8811
1869.56	13.1605	1826.23	-10.5207	1826.23	2.5038	1869.56	-23.5294
1870.52	24.9421	1827.2	-10.836	1827.2	1.97824	1870.52	-11.9622
1871.48	26.5948	1828.16	-11.2828	1828.16	2.1413	1871.48	-7.54438
1872.45	31.429	1829.13	-11.8363	1829.13	2.62856	1872.45	-7.96549
1873.41	48.2126	1830.09	-12.448	1830.09	3.08871	1873.41	-6.80017
1874.38	53.7063	1831.06	-12.7854	1831.06	3.78951	1874.38	-6.87558
1875.34	32.1946	1832.02	-12.5186	1832.02	4.98337	1875.34	-13.9851
1876.31	5.71962	1832.98	-12.0166	1832.98	6.22402	1876.31	-21.5035
1877.27	-16.6884	1833.95	-12.0533	1833.95	6.60292	1877.27	-23.5472
1878.23	-23.0147	1834.91	-12.4366	1834.91	6.23732	1878.23	-23.9856
1879.2	-6.25284	1835.88	-12.6462	1835.88	5.61044	1879.2	-21.4535
1880.16	9.37431	1836.84	-12.5491	1836.84	4.98408	1880.16	-20.8698
1881.13	-4.31827	1837.81	-12.5669	1837.81	4.37919	1881.13	-32.0463
1882.09	-14.3132	1838.77	-12.8012	1838.77	3.6775	1882.09	-38.4119
1883.06	14.2138	1839.73	-13.0679	1839.73	2.74086	1883.06	-21.6247
1884.02	43.994	1840.7	-13.0811	1840.7	1.66004	1884.02	-1.85133
1884.98	41.6559	1841.66	-12.8106	1841.66	0.76613	1884.98	4.68498
1885.95	19.7157	1842.63	-12.2544	1842.63	0.267	1885.95	1.71074
1886.91	4.00341	1843.59	-11.7961	1843.59	-0.07231	1886.91	-3.66769
1887.88	1.56728	1844.56	-11.703	1844.56	-0.51523	1887.88	-6.91888
1888.84	11.7208	1845.52	-11.7574	1845.52	-0.9184	1888.84	-9.03374
1889.81	31.5559	1846.48	-11.4238	1846.48	-0.83859	1889.81	-10.6438
1890.77	35.8933	1847.45	-10.8959	1847.45	-0.60477	1890.77	-9.44754
1891.73	26.003	1848.41	-10.2082	1848.41	-0.50539	1891.73	-5.8709
1892.7	19.754	1849.38	-9.40197	1849.38	-0.25762	1892.7	-6.65578
1893.66	16.3319	1850.34	-8.50929	1850.34	0.61837	1893.66	-14.7989
1894.63	14.8263	1851.31	-7.78981	1851.31	1.79271	1894.63	-24.1291
1895.59	37.1573	1852.27	-7.90111	1852.27	2.13649	1895.59	-24.8329
1896.56	49.7435	1853.23	-8.73077	1853.23	1.62251	1896.56	-25.5018
1897.52	48.605	1854.2	-9.19018	1854.2	1.19219	1897.52	-27.1676
1898.48	51.7813	1855.16	-9.06019	1855.16	1.26354	1898.48	-22.2807
1899.45	56.7437	1856.13	-9.22003	1856.13	1.64818	1899.45	-9.77621
1900.41	54.1964	1857.09	-10.195	1857.09	2.14961	1900.41	-0.246049
1901.38	42.445	1858.06	-11.4213	1858.06	2.51252	1901.38	2.05598
1902.34	23.7243	1859.02	-12.4117	1859.02	2.62534	1902.34	-3.23349
1903.3	9.82177	1859.98	-13.0891	1859.98	2.75537	1903.3	-12.3361
1904.27	4.6913	1860.95	-13.5695	1860.95	3.31946	1904.27	-20.4437
1905.23	6.65283	1861.91	-13.9833	1861.91	3.85491	1905.23	-20.9438
1906.2	10.7085	1862.88	-14.4432	1862.88	4.08589	1906.2	-17.5478
1907.16	11.6612	1863.84	-14.8342	1863.84	4.08102	1907.16	-13.2019
1908.12	15.6933	1864.8	-15.0046	1864.8	3.98932	1908.12	-5.86464
1909.09	34.2103	1865.77	-14.8273	1865.77	3.91415	1909.09	-0.942878
1910.05	58.7122	1866.73	-14.6183	1866.73	3.54239	1910.05	-2.72864
1911.02	78.1993	1867.7	-14.674	1867.7	3.01575	1911.02	1.68336
1911.98	90.1329	1868.66	-15.2581	1868.66	2.83936	1911.98	12.6535
1912.95	85.5304	1869.62	-16.3617	1869.62	2.85779	1912.95	15.2482
1913.91	48.0874	1870.59	-17.6883	1870.59	1.94459	1913.91	-1.73769
1914.88	30.4056	1871.55	-19.0419	1871.55	-0.06462	1914.88	-14.393
1915.84	35.1704	1872.52	-20.017	1872.52	-1.76907	1915.84	-23.1058
1916.8	45.769	1873.48	-20.4876	1873.48	-2.43175	1916.8	-26.2005
1917.77	40.5763	1874.45	-20.9087	1874.45	-2.65535	1917.77	-25.4267
1918.73	24.1692	1875.41	-21.6328	1875.41	-2.91909	1918.73	-28.6055
1919.7	26.9683	1876.38	-21.9243	1876.38	-2.97846	1919.7	-30.9613
1920.66	36.3579	1877.34	-21.3112	1877.34	-2.68447	1920.66	-30.4261
1921.62	35.8747	1878.3	-20.2051	1878.3	-1.96603	1921.62	-29.0518
1922.59	31.1872	1879.27	-19.4188	1879.27	-0.67718	1922.59	-26.8832
1923.55	44.1569	1880.23	-18.4315	1880.23	0.71904	1923.55	-19.8213
1924.52	53.4263	1881.2	-16.9824	1881.2	1.36876	1924.52	-16.3033
1925.48	53.2284	1882.16	-15.3008	1882.16	1.55561	1925.48	-16.2436
1926.45	43.5597	1883.12	-13.9064	1883.12	1.75988	1926.45	-19.1902
1927.41	24.9308	1884.09	-13.0449	1884.09	2.02855	1927.41	-24.4948
1928.37	4.39443	1885.05	-12.6718	1885.05	2.35948	1928.37	-28.9606
1929.34	1.45888	1886.02	-12.4686	1886.02	2.70211	1929.34	-27.8595
1930.3	13.6651	1886.98	-12.395	1886.98	2.84578	1930.3	-22.5146
1931.27	9.59951	1887.95	-12.438	1887.95	2.82189	1931.27	-27.0667
1932.23	-39.0054	1888.91	-12.6809	1888.91	2.98124	1932.23	-57.1846
1933.19	-58.8632	1889.87	-12.9936	1889.87	3.14728	1933.19	-71.0084
1934.16	-27.1841	1890.84	-13.3315	1890.84	3.03687	1934.16	-57.4913
1935.12	20.0038	1891.8	-13.7161	1891.8	2.59692	1935.12	-32.2435
1936.09	33.7136	1892.77	-14.2904	1892.77	1.92519	1936.09	-15.2605
1937.05	31.3946	1893.73	-15.0661	1893.73	0.99721	1937.05	-9.16465
1938.02	35.1561	1894.7	-15.5981	1894.7	-0.16262	1938.02	-14.8461
1938.98	21.5276	1895.66	-15.4169	1895.66	-1.25033	1938.98	-30.1633
1939.94	8.15986	1896.62	-14.8029	1896.62	-2.01858	1939.94	-40.9376
1940.91	8.8458	1897.59	-14.1922	1897.59	-2.20689	1940.91	-42.3658
1941.87	7.54111	1898.55	-13.8873	1898.55	-2.23162	1941.87	-45.0315
1942.84	8.01201	1899.52	-13.1036	1899.52	-2.61839	1942.84	-45.944
1943.8	13.978	1900.48	-12.2894	1900.48	-3.35227	1943.8	-40.574
1944.77	17.8007	1901.44	-12.2322	1901.44	-4.18327	1944.77	-34.8552
1945.73	14.9681	1902.41	-12.8894	1902.41	-4.90963	1945.73	-35.3416
1946.69	5.76357	1903.37	-13.5803	1903.37	-5.27008	1946.69	-41.5271
1947.66	11.1784	1904.34	-14.1527	1904.34	-5.40384	1947.66	-42.4889
1948.62	30.2638	1905.3	-14.3584	1905.3	-5.53006	1948.62	-37.4586
1949.59	44.42	1906.27	-14.1618	1906.27	-5.57776	1949.59	-32.01
1950.55	35.0282	1907.23	-13.9312	1907.23	-5.24675	1950.55	-34.2731
1951.52	22.3009	1908.19	-14.0501	1908.19	-4.41647	1951.52	-35.3094
1952.48	4.28212	1909.16	-14.4086	1909.16	-3.62563	1952.48	-36.4705
1953.44	-7.19541	1910.12	-14.8064	1910.12	-3.39213	1953.44	-38.943
1954.41	2.06357	1911.09	-15.2441	1911.09	-3.57193	1954.41	-38.6422
1955.37	24.0185	1912.05	-15.7358	1912.05	-3.77077	1955.37	-32.7809
1956.34	28.6331	1913.02	-15.7524	1913.02	-3.47232	1956.34	-35.5749
1957.3	23.1347	1913.98	-14.8481	1913.98	-2.64062	1957.3	-38.4014
1958.27	24.5286	1914.94	-13.3703	1914.94	-1.18153	1958.27	-30.7086
1959.23	30.6216	1915.91	-11.8064	1915.91	0.99716	1959.23	-21.5614
1960.19	31.0034	1916.87	-10.2203	1916.87	3.11254	1960.19	-26.6794
1961.16	33.2251	1917.84	-8.9602	1917.84	4.02404	1961.16	-30.1128
1962.12	23.1308	1918.8	-8.11052	1918.8	4.15507	1962.12	-28.963
1963.09	8.24033	1919.77	-7.75678	1919.77	4.11248	1963.09	-29.6972
1964.05	3.87548	1920.73	-7.73403	1920.73	4.19438	1964.05	-37.5914
1965.02	8.52294	1921.69	-7.50399	1921.69	4.77095	1965.02	-45.6235
1965.98	15.1913	1922.66	-6.99128	1922.66	5.72504	1965.98	-42.6728
1966.94	13.8712	1923.62	-6.77509	1923.62	6.46518	1966.94	-38.7024
1967.91	7.30693	1924.59	-6.99207	1924.59	6.52357	1967.91	-40.9535
1968.87	4.36103	1925.55	-7.45606	1925.55	5.36058	1968.87	-44.1151
1969.84	3.36826	1926.52	-7.98276	1926.52	3.33114	1969.84	-39.4482
1970.8	3.05029	1927.48	-8.47444	1927.48	1.62112	1970.8	-30.8275
1971.77	3.1288	1928.44	-9.03353	1928.44	0.64207	1971.77	-28.7484
1972.73	6.22822	1929.41	-9.71563	1929.41	-0.01186	1972.73	-33.758
1973.69	3.95556	1930.37	-10.4015	1930.37	-0.57376	1973.69	-37.2586
1974.66	-9.60069	1931.34	-10.9258	1931.34	-0.89429	1974.66	-41.3038
1975.62	-10.8452	1932.3	-11.1727	1932.3	-0.60891	1975.62	-40.1859
1976.59	-0.674124	1933.27	-11.4471	1933.27	-0.16412	1976.59	-35.1252
1977.55	-1.75615	1934.23	-12.0786	1934.23	-0.04314	1977.55	-35.3606
1978.51	-21.1648	1935.19	-12.4639	1935.19	0.137	1978.51	-42.2285
1979.48	-25.1642	1936.16	-11.7636	1936.16	0.55084	1979.48	-42.6784
1980.44	-19.963	1937.12	-10.7431	1937.12	1.06952	1980.44	-39.8728
1981.41	-9.05401	1938.09	-10.2305	1938.09	1.97595	1981.41	-37.7832
1982.37	11.778	1939.05	-10.1028	1939.05	3.1912	1982.37	-41.4352
1983.34	19.1735	1940.02	-9.80141	1940.02	4.48583	1983.34	-46.6754
1984.3	-2.15577	1940.98	-9.36791	1940.98	5.8165	1984.3	-42.5673
1985.26	-20.9325	1941.94	-9.03393	1941.94	6.9744	1985.26	-39.2768
1986.23	-20.1901	1942.91	-8.89832	1942.91	7.46455	1986.23	-42.6485
1987.19	-9.53838	1943.87	-9.00466	1943.87	6.4935	1987.19	-46.6538
1988.16	-11.6331	1944.84	-9.12632	1944.84	4.30744	1988.16	-44.3343
1989.12	-13.8495	1945.8	-8.68876	1945.8	2.47242	1989.12	-39.047
1990.09	-4.36202	1946.76	-7.8842	1946.76	1.84812	1990.09	-36.0347
1991.05	6.96181	1947.73	-7.55104	1947.73	1.86726	1991.05	-36.9185
1992.01	8.31338	1948.69	-7.953	1948.69	1.91302	1992.01	-42.9166
1992.98	2.40517	1949.66	-8.55343	1949.66	1.49503	1992.98	-50.864
1993.94	4.02041	1950.62	-8.90361	1950.62	0.67942	1993.94	-46.4853
1994.91	9.50205	1951.59	-8.71451	1951.59	0.16604	1994.91	-34.7279
1995.87	-1.15713	1952.55	-7.92461	1952.55	0.34835	1995.87	-37.8586
1996.84	-21.4269	1953.51	-6.87033	1953.51	1.07493	1996.84	-53.5946
1997.8	-22.3948	1954.48	-5.61313	1954.48	2.46809	1997.8	-54.6436
1998.76	-11.3437	1955.44	-4.42601	1955.44	3.98718	1998.76	-45.097
1999.73	-4.16826	1956.41	-4.02356	1956.41	4.80193	1999.73	-35.6944
2000.69	-8.79248	1957.37	-4.05387	1957.37	5.07394	2000.69	-29.0425
2001.66	-14.0259	1958.34	-3.64806	1958.34	5.23364	2001.66	-31.9444
2002.62	-4.6544	1959.3	-2.88129	1959.3	5.83427	2002.62	-37.8273
2003.58	6.23447	1960.26	-2.37156	1960.26	7.09202	2003.58	-39.0986
2004.55	-4.18155	1961.23	-2.12039	1961.23	8.3482	2004.55	-42.491
2005.51	-22.9122	1962.19	-1.83148	1962.19	8.70738	2005.51	-48.2153
2006.48	-24.7696	1963.16	-1.88526	1963.16	7.97236	2006.48	-44.9007
2007.44	-16.0997	1964.12	-2.60847	1964.12	6.62622	2007.44	-39.7947
2008.41	9.88974	1965.09	-3.65594	1965.09	5.27154	2008.41	-30.8721
2009.37	37.3335	1966.05	-5.17891	1966.05	4.05519	2009.37	-21.9181
2010.33	46.0308	1967.01	-6.91676	1967.01	2.87298	2010.33	-20.659
2011.3	34.0311	1967.98	-7.69832	1967.98	1.53455	2011.3	-26.5429
2012.26	13.2761	1968.94	-7.59147	1968.94	-0.02798	2012.26	-30.5054
2013.23	3.48095	1969.91	-7.59408	1969.91	-1.32276	2013.23	-29.5029
2014.19	17.2565	1970.87	-7.9758	1970.87	-2.08624	2014.19	-22.3012
2015.15	39.1977	1971.83	-8.58737	1971.83	-2.72868	2015.15	-15.8166
2016.12	51.4261	1972.8	-9.40247	1972.8	-3.74069	2016.12	-23.5765
2017.08	55.5925	1973.76	-9.83427	1973.76	-5.04072	2017.08	-34.4247
2018.05	50.8876	1974.73	-9.58577	1974.73	-6.37441	2018.05	-36.3689
2019.01	37.5626	1975.69	-9.08149	1975.69	-7.29026	2019.01	-33.4381
2019.98	18.9333	1976.65	-8.62015	1976.65	-7.35125	2019.98	-34.4569
2020.94	2.09013	1977.62	-8.29774	1977.62	-6.51833	2020.94	-37.3015
2021.9	3.4497	1978.58	-8.34142	1978.58	-4.70632	2021.9	-38.5804
2022.87	20.3528	1979.55	-8.4887	1979.55	-2.23609	2022.87	-37.9457
2023.83	16.5927	1980.51	-8.45333	1980.51	0.28619	2023.83	-40.6586
2024.8	-3.3878	1981.48	-8.58128	1981.48	1.71151	2024.8	-45.7477
2025.76	-1.41651	1982.44	-9.54747	1982.44	1.6625	2025.76	-42.0643
2026.73	20.386	1983.4	-10.9691	1983.4	1.21402	2026.73	-31.3144
[truncated: 1,528 more rows]

## Sheet: Figure 5
99.2235	0	99.2235	0	99.2235	0	99.2235	0	99.2933	0	99.2235	0	99.2235	0	99.2235	0	99.2	0	99.2235	0	99.2235	0	99.2	0	99.2	0	99.2	0	99.2235	0	99.2933	0	99.2235	0	99.2933	0	99.2235	0	99.2235	0	99.2235	0
100.188	0	100.188	0	100.188	0	100.188	0	100.257	0	100.188	0	100.188	0	100.188	0	100	0	100.188	0	100.188	0	100	0	100	0	100	0	100.188	0	100.257	0	100.188	0	100.257	0	100.188	0	100.188	0	100.188	0
101.152	0	101.152	0	101.152	0	101.152	0	101.222	0	101.152	0	101.152	0	101.152	0	101	0	101.152	0	101.152	0	101	0	101	0	101	0	101.152	0	101.222	0	101.152	0	101.222	0	101.152	0	101.152	0	101.152	0
102.116	0	102.116	0	102.116	0	102.116	0	102.186	0	102.116	0	102.116	0	102.116	0	102	0	102.116	0	102.116	0	102	0	102	0	102	0	102.116	0	102.186	0	102.116	0	102.186	0	102.116	0	102.116	0	102.116	0
103.081	0	103.081	0	103.081	0	103.081	0	103.15	0	103.081	0	103.081	0	103.081	0	103	0	103.081	0	103.081	0	103	0	103	0	103	0	103.081	0	103.15	0	103.081	0	103.15	0	103.081	0	103.081	0	103.081	0
104.045	0	104.045	0	104.045	0	104.045	0	104.115	0	104.045	0	104.045	0	104.045	0	104	0	104.045	0	104.045	0	104	0	104	0	104	0	104.045	0	104.115	0	104.045	0	104.115	0	104.045	0	104.045	0	104.045	0
105.009	0	105.009	0	105.009	0	105.009	0	105.079	0	105.009	0	105.009	0	105.009	0	105	0	105.009	0	105.009	0	105	0	105	0	105	0	105.009	0	105.079	0	105.009	0	105.079	0	105.009	0	105.009	0	105.009	0
105.973	0	105.973	0	105.973	0	105.973	0	106.043	0	105.973	0	105.973	0	105.973	0	106	0	105.973	0	105.973	0	106	0	106	0	106	0	105.973	0	106.043	0	105.973	0	106.043	0	105.973	0	105.973	0	105.973	0
106.937	0	106.937	0	106.937	0	106.937	0	107.007	0	106.937	0	106.937	0	106.937	0	107	0	106.937	0	106.937	0	107	0	107	0	107	0	106.937	0	107.007	0	106.937	0	107.007	0	106.937	0	106.937	0	106.937	0
107.902	0	107.902	0	107.902	0	107.902	0	107.971	0	107.902	0	107.902	0	107.902	0	108	0	107.902	0	107.902	0	108	0	108	0	108	0	107.902	0	107.971	0	107.902	0	107.971	0	107.902	0	107.902	0	107.902	0
108.866	0	108.866	0	108.866	0	108.866	0	108.936	0	108.866	0	108.866	0	108.866	0	109	0	108.866	0	108.866	0	109	0	109	0	109	0	108.866	0	108.936	0	108.866	0	108.936	0	108.866	0	108.866	0	108.866	0
109.83	0	109.83	0	109.83	0	109.83	0	109.9	0	109.83	0	109.83	0	109.83	0	110	0	109.83	0	109.83	0	110	0	110	0	110	0	109.83	0	109.9	0	109.83	0	109.9	0	109.83	0	109.83	0	109.83	0
110.794	0	110.794	0	110.794	0	110.794	0	110.864	0	110.794	0	110.794	0	110.794	0	111	0	110.794	0	110.794	0	111	0	111	0	111	0	110.794	0	110.864	0	110.794	0	110.864	0	110.794	0	110.794	0	110.794	0
111.759	0	111.759	0	111.759	0	111.759	0	111.828	0	111.759	0	111.759	0	111.759	0	112	0	111.759	0	111.759	0	112	0	112	0	112	0	111.759	0	111.828	0	111.759	0	111.828	0	111.759	0	111.759	0	111.759	0
112.723	0	112.723	0	112.723	0	112.723	0	112.793	0	112.723	0	112.723	0	112.723	0	113	0	112.723	0	112.723	0	113	0	113	0	113	0	112.723	0	112.793	0	112.723	0	112.793	0	112.723	0	112.723	0	112.723	0
113.687	0	113.687	0	113.687	0	113.687	0	113.757	0	113.687	0	113.687	0	113.687	0	114	0	113.687	0	113.687	0	114	0	114	0	114	0	113.687	0	113.757	0	113.687	0	113.757	0	113.687	0	113.687	0	113.687	0
114.651	0	114.651	0	114.651	0	114.651	0	114.721	0	114.651	0	114.651	0	114.651	0	115	0	114.651	0	114.651	0	115	0	115	0	115	0	114.651	0	114.721	0	114.651	0	114.721	0	114.651	0	114.651	0	114.651	0
115.615	0	115.615	0	115.615	0	115.615	0	115.685	0	115.615	0	115.615	0	115.615	0	116	0	115.615	0	115.615	0	116	0	116	0	116	0	115.615	0	115.685	0	115.615	0	115.685	0	115.615	0	115.615	0	115.615	0
116.58	0	116.58	0	116.58	0	116.58	0	116.65	0	116.58	0	116.58	0	116.58	0	117	0	116.58	0	116.58	0	117	0	117	0	117	0	116.58	0	116.65	0	116.58	0	116.65	0	116.58	0	116.58	0	116.58	0
117.544	0	117.544	0	117.544	0	117.544	0	117.614	0	117.544	0	117.544	0	117.544	0	118	0	117.544	0	117.544	0	118	0	118	0	118	0	117.544	0	117.614	0	117.544	0	117.614	0	117.544	0	117.544	0	117.544	0
118.508	0	118.508	0	118.508	0	118.508	0	118.578	0	118.508	0	118.508	0	118.508	0	119	0	118.508	0	118.508	0	119	0	119	0	119	0	118.508	0	118.578	0	118.508	0	118.578	0	118.508	0	118.508	0	118.508	0
119.472	0	119.472	0	119.472	0	119.472	0	119.542	0	119.472	0	119.472	0	119.472	0	119	0	119.472	0	119.472	0	119	0	119	0	119	0	119.472	0	119.542	0	119.472	0	119.542	0	119.472	0	119.472	0	119.472	0
120.437	0	120.437	0	120.437	0	120.437	0	120.506	0	120.437	0	120.437	0	120.437	0	120	0	120.437	0	120.437	0	120	0	120	0	120	0	120.437	0	120.506	0	120.437	0	120.506	0	120.437	0	120.437	0	120.437	0
121.401	0	121.401	0	121.401	0	121.401	0	121.471	0	121.401	0	121.401	0	121.401	0	121	0	121.401	0	121.401	0	121	0	121	0	121	0	121.401	0	121.471	0	121.401	0	121.471	0	121.401	0	121.401	0	121.401	0
122.365	0	122.365	0	122.365	0	122.365	0	122.435	0	122.365	0	122.365	0	122.365	0	122	0	122.365	0	122.365	0	122	0	122	0	122	0	122.365	0	122.435	0	122.365	0	122.435	0	122.365	0	122.365	0	122.365	0
123.329	0	123.329	0	123.329	0	123.329	0	123.399	0	123.329	0	123.329	0	123.329	0	123	0	123.329	0	123.329	0	123	0	123	0	123	0	123.329	0	123.399	0	123.329	0	123.399	0	123.329	0	123.329	0	123.329	0
124.294	0	124.294	0	124.294	0	124.294	0	124.363	0	124.294	0	124.294	0	124.294	0	124	0	124.294	0	124.294	0	124	0	124	0	124	0	124.294	0	124.363	0	124.294	0	124.363	0	124.294	0	124.294	0	124.294	0
125.258	0	125.258	0	125.258	0	125.258	0	125.328	0	125.258	0	125.258	0	125.258	0	125	0	125.258	0	125.258	0	125	0	125	0	125	0	125.258	0	125.328	0	125.258	0	125.328	0	125.258	0	125.258	0	125.258	0
126.222	0	126.222	0	126.222	0	126.222	0	126.292	0	126.222	0	126.222	0	126.222	0	126	0	126.222	0	126.222	0	126	0	126	0	126	0	126.222	0	126.292	0	126.222	0	126.292	0	126.222	0	126.222	0	126.222	0
127.186	0	127.186	0	127.186	0	127.186	0	127.256	0	127.186	0	127.186	0	127.186	0	127	0	127.186	0	127.186	0	127	0	127	0	127	0	127.186	0	127.256	0	127.186	0	127.256	0	127.186	0	127.186	0	127.186	0
128.15	0	128.15	0	128.15	0	128.15	0	128.22	0	128.15	0	128.15	0	128.15	0	128	0	128.15	0	128.15	0	128	0	128	0	128	0	128.15	0	128.22	0	128.15	0	128.22	0	128.15	0	128.15	0	128.15	0
129.115	0	129.115	0	129.115	0	129.115	0	129.185	0	129.115	0	129.115	0	129.115	0	129	0	129.115	0	129.115	0	129	0	129	0	129	0	129.115	0	129.185	0	129.115	0	129.185	0	129.115	0	129.115	0	129.115	0
130.079	0	130.079	0	130.079	0	130.079	0	130.149	0	130.079	0	130.079	0	130.079	0	130	0	130.079	0	130.079	0	130	0	130	0	130	0	130.079	0	130.149	0	130.079	0	130.149	0	130.079	0	130.079	0	130.079	0
131.043	0	131.043	0	131.043	0	131.043	0	131.113	0	131.043	0	131.043	0	131.043	0	131	0	131.043	0	131.043	0	131	0	131	0	131	0	131.043	0	131.113	0	131.043	0	131.113	0	131.043	0	131.043	0	131.043	0
132.007	0	132.007	0	132.007	0	132.007	0	132.077	0	132.007	0	132.007	0	132.007	0	132	0	132.007	0	132.007	0	132	0	132	0	132	0	132.007	0	132.077	0	132.007	0	132.077	0	132.007	0	132.007	0	132.007	0
132.972	0	132.972	0	132.972	0	132.972	0	133.042	0	132.972	0	132.972	0	132.972	0	133	0	132.972	0	132.972	0	133	0	133	0	133	0	132.972	0	133.042	0	132.972	0	133.042	0	132.972	0	132.972	0	132.972	0
133.936	0	133.936	0	133.936	0	133.936	0	134.006	0	133.936	0	133.936	0	133.936	0	134	0	133.936	0	133.936	0	134	0	134	0	134	0	133.936	0	134.006	0	133.936	0	134.006	0	133.936	0	133.936	0	133.936	0
134.9	0	134.9	0	134.9	0	134.9	0	134.97	0	134.9	0	134.9	0	134.9	0	135	0	134.9	0	134.9	0	135	0	135	0	135	0	134.9	0	134.97	0	134.9	0	134.97	0	134.9	0	134.9	0	134.9	0
135.864	0	135.864	0	135.864	0	135.864	0	135.934	0	135.864	0	135.864	0	135.864	0	136	0	135.864	0	135.864	0	136	0	136	0	136	0	135.864	0	135.934	0	135.864	0	135.934	0	135.864	0	135.864	0	135.864	0
136.829	0	136.829	0	136.829	0	136.829	0	136.898	0	136.829	0	136.829	0	136.829	0	137	0	136.829	0	136.829	0	137	0	137	0	137	0	136.829	0	136.898	0	136.829	0	136.898	0	136.829	0	136.829	0	136.829	0
137.793	0	137.793	0	137.793	0	137.793	0	137.863	0	137.793	0	137.793	0	137.793	0	138	0	137.793	0	137.793	0	138	0	138	0	138	0	137.793	0	137.863	0	137.793	0	137.863	0	137.793	0	137.793	0	137.793	0
138.757	0	138.757	0	138.757	0	138.757	0	138.827	0	138.757	0	138.757	0	138.757	0	139	0	138.757	0	138.757	0	139	0	139	0	139	0	138.757	0	138.827	0	138.757	0	138.827	0	138.757	0	138.757	0	138.757	0
139.721	0	139.721	0	139.721	0	139.721	0	139.791	0	139.721	0	139.721	0	139.721	0	140	0	139.721	0	139.721	0	140	0	140	0	140	0	139.721	0	139.791	0	139.721	0	139.791	0	139.721	0	139.721	0	139.721	0
140.686	0	140.686	0	140.686	0	140.686	0	140.755	0	140.686	0	140.686	0	140.686	0	141	0	140.686	0	140.686	0	141	0	141	0	141	0	140.686	0	140.755	0	140.686	0	140.755	0	140.686	0	140.686	0	140.686	0
141.65	0	141.65	0	141.65	0	141.65	0	141.72	0	141.65	0	141.65	0	141.65	0	142	0	141.65	0	141.65	0	142	0	142	0	142	0	141.65	0	141.72	0	141.65	0	141.72	0	141.65	0	141.65	0	141.65	0
142.614	0	142.614	0	142.614	0	142.614	0	142.684	0	142.614	0	142.614	0	142.614	0	143	0	142.614	0	142.614	0	143	0	143	0	143	0	142.614	0	142.684	0	142.614	0	142.684	0	142.614	0	142.614	0	142.614	0
143.578	0	143.578	0	143.578	0	143.578	0	143.648	0	143.578	0	143.578	0	143.578	0	144	0	143.578	0	143.578	0	144	0	144	0	144	0	143.578	0	143.648	0	143.578	0	143.648	0	143.578	0	143.578	0	143.578	0
144.542	0	144.542	0	144.542	0	144.542	0	144.612	0	144.542	0	144.542	0	144.542	0	145	0	144.542	0	144.542	0	145	0	145	0	145	0	144.542	0	144.612	0	144.542	0	144.612	0	144.542	0	144.542	0	144.542	0
145.507	0	145.507	0	145.507	0	145.507	0	145.577	0	145.507	0	145.507	0	145.507	0	146	0	145.507	0	145.507	0	146	0	146	0	146	0	145.507	0	145.577	0	145.507	0	145.577	0	145.507	0	145.507	0	145.507	0
146.471	0	146.471	0	146.471	0	146.471	0	146.541	0	146.471	0	146.471	0	146.471	0	146	0	146.471	0	146.471	0	146	0	146	0	146	0	146.471	0	146.541	0	146.471	0	146.541	0	146.471	0	146.471	0	146.471	0
147.435	0	147.435	0	147.435	0	147.435	0	147.505	0	147.435	0	147.435	0	147.435	0	147	0	147.435	0	147.435	0	147	0	147	0	147	0	147.435	0	147.505	0	147.435	0	147.505	0	147.435	0	147.435	0	147.435	0
148.399	0	148.399	0	148.399	0	148.399	0	148.469	0	148.399	0	148.399	0	148.399	0	148	0	148.399	0	148.399	0	148	0	148	0	148	0	148.399	0	148.469	0	148.399	0	148.469	0	148.399	0	148.399	0	148.399	0
149.364	0	149.364	0	149.364	0	149.364	0	149.433	0	149.364	0	149.364	0	149.364	0	149	0	149.364	0	149.364	0	149	0	149	0	149	0	149.364	0	149.433	0	149.364	0	149.433	0	149.364	0	149.364	0	149.364	0
150.328	0	150.328	0	150.328	0	150.328	0	150.398	0	150.328	0	150.328	0	150.328	0	150	0	150.328	0	150.328	0	150	0	150	0	150	0	150.328	0	150.398	0	150.328	0	150.398	0	150.328	0	150.328	0	150.328	0
151.292	0	151.292	0	151.292	0	151.292	0	151.362	0	151.292	0	151.292	0	151.292	0	151	0	151.292	0	151.292	0	151	0	151	0	151	0	151.292	0	151.362	0	151.292	0	151.362	0	151.292	0	151.292	0	151.292	0
152.256	0	152.256	0	152.256	0	152.256	0	152.326	0	152.256	0	152.256	0	152.256	0	152	0	152.256	0	152.256	0	152	0	152	0	152	0	152.256	0	152.326	0	152.256	0	152.326	0	152.256	0	152.256	0	152.256	0
153.221	0	153.221	0	153.221	0	153.221	0	153.29	0	153.221	0	153.221	0	153.221	0	153	0	153.221	0	153.221	0	153	0	153	0	153	0	153.221	0	153.29	0	153.221	0	153.29	0	153.221	0	153.221	0	153.221	0
154.185	0	154.185	0	154.185	0	154.185	0	154.255	0	154.185	0	154.185	0	154.185	0	154	0	154.185	0	154.185	0	154	0	154	0	154	0	154.185	0	154.255	0	154.185	0	154.255	0	154.185	0	154.185	0	154.185	0
155.149	0	155.149	0	155.149	0	155.149	0	155.219	0	155.149	0	155.149	0	155.149	0	155	0	155.149	0	155.149	0	155	0	155	0	155	0	155.149	0	155.219	0	155.149	0	155.219	0	155.149	0	155.149	0	155.149	0
156.113	0	156.113	0	156.113	0	156.113	0	156.183	0	156.113	0	156.113	0	156.113	0	156	0	156.113	0	156.113	0	156	0	156	0	156	0	156.113	0	156.183	0	156.113	0	156.183	0	156.113	0	156.113	0	156.113	0
157.077	0	157.077	0	157.077	0	157.077	0	157.147	0	157.077	0	157.077	0	157.077	0	157	0	157.077	0	157.077	0	157	0	157	0	157	0	157.077	0	157.147	0	157.077	0	157.147	0	157.077	0	157.077	0	157.077	0
158.042	0	158.042	0	158.042	0	158.042	0	158.112	0	158.042	0	158.042	0	158.042	0	158	0	158.042	0	158.042	0	158	0	158	0	158	0	158.042	0	158.112	0	158.042	0	158.112	0	158.042	0	158.042	0	158.042	0
159.006	0	159.006	0	159.006	0	159.006	0	159.076	0	159.006	0	159.006	0	159.006	0	159	0	159.006	0	159.006	0	159	0	159	0	159	0	159.006	0	159.076	0	159.006	0	159.076	0	159.006	0	159.006	0	159.006	0
159.97	0	159.97	0	159.97	0	159.97	0	160.04	0	159.97	0	159.97	0	159.97	0	160	0	159.97	0	159.97	0	160	0	160	0	160	0	159.97	0	160.04	0	159.97	0	160.04	0	159.97	0	159.97	0	159.97	0
160.935	0	160.935	0	160.935	0	160.935	0	161.004	0	160.935	0	160.935	0	160.935	0	161	0	160.935	0	160.935	0	161	0	161	0	161	0	160.935	0	161.004	0	160.935	0	161.004	0	160.935	0	160.935	0	160.935	0
161.899	0	161.899	0	161.899	0	161.899	0	161.969	0	161.899	0	161.899	0	161.899	0	162	0	161.899	0	161.899	0	162	0	162	0	162	0	161.899	0	161.969	0	161.899	0	161.969	0	161.899	0	161.899	0	161.899	0
162.863	0	162.863	0	162.863	0	162.863	0	162.933	0	162.863	0	162.863	0	162.863	0	163	0	162.863	0	162.863	0	163	0	163	0	163	0	162.863	0	162.933	0	162.863	0	162.933	0	162.863	0	162.863	0	162.863	0
163.827	0	163.827	0	163.827	0	163.827	0	163.897	0	163.827	0	163.827	0	163.827	0	164	0	163.827	0	163.827	0	164	0	164	0	164	0	163.827	0	163.897	0	163.827	0	163.897	0	163.827	0	163.827	0	163.827	0
164.791	0	164.791	0	164.791	0	164.791	0	164.861	0	164.791	0	164.791	0	164.791	0	165	0	164.791	0	164.791	0	165	0	165	0	165	0	164.791	0	164.861	0	164.791	0	164.861	0	164.791	0	164.791	0	164.791	0
165.756	0	165.756	0	165.756	0	165.756	0	165.825	0	165.756	0	165.756	0	165.756	0	166	0	165.756	0	165.756	0	166	0	166	0	166	0	165.756	0	165.825	0	165.756	0	165.825	0	165.756	0	165.756	0	165.756	0
166.72	0	166.72	0	166.72	0	166.72	0	166.79	0	166.72	0	166.72	0	166.72	0	167	0	166.72	0	166.72	0	167	0	167	0	167	0	166.72	0	166.79	0	166.72	0	166.79	0	166.72	0	166.72	0	166.72	0
167.684	0	167.684	0	167.684	0	167.684	0	167.754	0	167.684	0	167.684	0	167.684	0	168	0	167.684	0	167.684	0	168	0	168	0	168	0	167.684	0	167.754	0	167.684	0	167.754	0	167.684	0	167.684	0	167.684	0
168.648	0	168.648	0	168.648	0	168.648	0	168.718	0	168.648	0	168.648	0	168.648	0	169	0	168.648	0	168.648	0	169	0	169	0	169	0	168.648	0	168.718	0	168.648	0	168.718	0	168.648	0	168.648	0	168.648	0
169.613	0	169.613	0	169.613	0	169.613	0	169.682	0	169.613	0	169.613	0	169.613	0	170	0	169.613	0	169.613	0	170	0	170	0	170	0	169.613	0	169.682	0	169.613	0	169.682	0	169.613	0	169.613	0	169.613	0
170.577	0	170.577	0	170.577	0	170.577	0	170.647	0	170.577	0	170.577	0	170.577	0	171	0	170.577	0	170.577	0	171	0	171	0	171	0	170.577	0	170.647	0	170.577	0	170.647	0	170.577	0	170.577	0	170.577	0
171.541	0	171.541	0	171.541	0	171.541	0	171.611	0	171.541	0	171.541	0	171.541	0	172	0	171.541	0	171.541	0	172	0	172	0	172	0	171.541	0	171.611	0	171.541	0	171.611	0	171.541	0	171.541	0	171.541	0
172.505	0	172.505	0	172.505	0	172.505	0	172.575	0	172.505	0	172.505	0	172.505	0	173	0	172.505	0	172.505	0	173	0	173	0	173	0	172.505	0	172.575	0	172.505	0	172.575	0	172.505	0	172.505	0	172.505	0
173.47	0	173.47	0	173.47	0	173.47	0	173.539	0	173.47	0	173.47	0	173.47	0	173	0	173.47	0	173.47	0	173	0	173	0	173	0	173.47	0	173.539	0	173.47	0	173.539	0	173.47	0	173.47	0	173.47	0
174.434	0	174.434	0	174.434	0	174.434	0	174.504	0	174.434	0	174.434	0	174.434	0	174	0	174.434	0	174.434	0	174	0	174	0	174	0	174.434	0	174.504	0	174.434	0	174.504	0	174.434	0	174.434	0	174.434	0
175.398	0	175.398	0	175.398	0	175.398	0	175.468	0	175.398	0	175.398	0	175.398	0	175	0	175.398	0	175.398	0	175	0	175	0	175	0	175.398	0	175.468	0	175.398	0	175.468	0	175.398	0	175.398	0	175.398	0
176.362	0	176.362	0	176.362	0	176.362	0	176.432	0	176.362	0	176.362	0	176.362	0	176	0	176.362	0	176.362	0	176	0	176	0	176	0	176.362	0	176.432	0	176.362	0	176.432	0	176.362	0	176.362	0	176.362	0
177.326	0	177.326	0	177.326	0	177.326	0	177.396	0	177.326	0	177.326	0	177.326	0	177	0	177.326	0	177.326	0	177	0	177	0	177	0	177.326	0	177.396	0	177.326	0	177.396	0	177.326	0	177.326	0	177.326	0
178.291	0	178.291	0	178.291	0	178.291	0	178.36	0	178.291	0	178.291	0	178.291	0	178	0	178.291	0	178.291	0	178	0	178	0	178	0	178.291	0	178.36	0	178.291	0	178.36	0	178.291	0	178.291	0	178.291	0
179.255	0	179.255	0	179.255	0	179.255	0	179.325	0	179.255	0	179.255	0	179.255	0	179	0	179.255	0	179.255	0	179	0	179	0	179	0	179.255	0	179.325	0	179.255	0	179.325	0	179.255	0	179.255	0	179.255	0
180.219	0	180.219	0	180.219	0	180.219	0	180.289	0	180.219	0	180.219	0	180.219	0	180	0	180.219	0	180.219	0	180	0	180	0	180	0	180.219	0	180.289	0	180.219	0	180.289	0	180.219	0	180.219	0	180.219	0
181.183	0	181.183	0	181.183	0	181.183	0	181.253	0	181.183	0	181.183	0	181.183	0	181	0	181.183	0	181.183	0	181	0	181	0	181	0	181.183	0	181.253	0	181.183	0	181.253	0	181.183	0	181.183	0	181.183	0
182.148	0	182.148	0	182.148	0	182.148	0	182.217	0	182.148	0	182.148	0	182.148	0	182	0	182.148	0	182.148	0	182	0	182	0	182	0	182.148	0	182.217	0	182.148	0	182.217	0	182.148	0	182.148	0	182.148	0
183.112	0	183.112	0	183.112	0	183.112	0	183.182	0	183.112	0	183.112	0	183.112	0	183	0	183.112	0	183.112	0	183	0	183	0	183	0	183.112	0	183.182	0	183.112	0	183.182	0	183.112	0	183.112	0	183.112	0
184.076	0	184.076	0	184.076	0	184.076	0	184.146	0	184.076	0	184.076	0	184.076	0	184	0	184.076	0	184.076	0	184	0	184	0	184	0	184.076	0	184.146	0	184.076	0	184.146	0	184.076	0	184.076	0	184.076	0
185.04	0	185.04	0	185.04	0	185.04	0	185.11	0	185.04	0	185.04	0	185.04	0	185	0	185.04	0	185.04	0	185	0	185	0	185	0	185.04	0	185.11	0	185.04	0	185.11	0	185.04	0	185.04	0	185.04	0
186.005	0	186.005	0	186.005	0	186.005	0	186.074	0	186.005	0	186.005	0	186.005	0	186	0	186.005	0	186.005	0	186	0	186	0	186	0	186.005	0	186.074	0	186.005	0	186.074	0	186.005	0	186.005	0	186.005	0
186.969	0	186.969	0	186.969	0	186.969	0	187.038	0	186.969	0	186.969	0	186.969	0	187	0	186.969	0	186.969	0	187	0	187	0	187	0	186.969	0	187.038	0	186.969	0	187.038	0	186.969	0	186.969	0	186.969	0
187.933	0	187.933	0	187.933	0	187.933	0	188.003	0	187.933	0	187.933	0	187.933	0	188	0	187.933	0	187.933	0	188	0	188	0	188	0	187.933	0	188.003	0	187.933	0	188.003	0	187.933	0	187.933	0	187.933	0
188.897	0	188.897	0	188.897	0	188.897	0	188.967	0	188.897	0	188.897	0	188.897	0	189	0	188.897	0	188.897	0	189	0	189	0	189	0	188.897	0	188.967	0	188.897	0	188.967	0	188.897	0	188.897	0	188.897	0
189.862	0	189.862	0	189.862	0	189.862	0	189.931	0	189.862	0	189.862	0	189.862	0	190	0	189.862	0	189.862	0	190	0	190	0	190	0	189.862	0	189.931	0	189.862	0	189.931	0	189.862	0	189.862	0	189.862	0
190.826	0	190.826	0	190.826	0	190.826	0	190.895	0	190.826	0	190.826	0	190.826	0	191	0	190.826	0	190.826	0	191	0	191	0	191	0	190.826	0	190.895	0	190.826	0	190.895	0	190.826	0	190.826	0	190.826	0
191.79	0	191.79	0	191.79	0	191.79	0	191.86	0	191.79	0	191.79	0	191.79	0	192	0	191.79	0	191.79	0	192	0	192	0	192	0	191.79	0	191.86	0	191.79	0	191.86	0	191.79	0	191.79	0	191.79	0
192.754	0	192.754	0	192.754	0	192.754	0	192.824	0	192.754	0	192.754	0	192.754	0	193	0	192.754	0	192.754	0	193	0	193	0	193	0	192.754	0	192.824	0	192.754	0	192.824	0	192.754	0	192.754	0	192.754	0
193.718	0	193.718	0	193.718	0	193.718	0	193.788	0	193.718	0	193.718	0	193.718	0	194	0	193.718	0	193.718	0	194	0	194	0	194	0	193.718	0	193.788	0	193.718	0	193.788	0	193.718	0	193.718	0	193.718	0
194.683	0	194.683	0	194.683	0	194.683	0	194.752	0	194.683	0	194.683	0	194.683	0	195	0	194.683	0	194.683	0	195	0	195	0	195	0	194.683	0	194.752	0	194.683	0	194.752	0	194.683	0	194.683	0	194.683	0
195.647	0	195.647	0	195.647	0	195.647	0	195.717	0	195.647	0	195.647	0	195.647	0	196	0	195.647	0	195.647	0	196	0	196	0	196	0	195.647	0	195.717	0	195.647	0	195.717	0	195.647	0	195.647	0	195.647	0
196.611	0	196.611	0	196.611	0	196.611	0	196.681	0	196.611	0	196.611	0	196.611	0	197	0	196.611	0	196.611	0	197	0	197	0	197	0	196.611	0	196.681	0	196.611	0	196.681	0	196.611	0	196.611	0	196.611	0
197.575	0	197.575	0	197.575	0	197.575	0	197.645	0	197.575	0	197.575	0	197.575	0	198	0	197.575	0	197.575	0	198	0	198	0	198	0	197.575	0	197.645	0	197.575	0	197.645	0	197.575	0	197.575	0	197.575	0
198.54	0	198.54	0	198.54	0	198.54	0	198.609	0	198.54	0	198.54	0	198.54	0	199	0	198.54	0	198.54	0	199	0	199	0	199	0	198.54	0	198.609	0	198.54	0	198.609	0	198.54	0	198.54	0	198.54	0
199.504	0	199.504	0	199.504	0	199.504	0	199.574	0	199.504	0	199.504	0	199.504	0	200	0	199.504	0	199.504	0	200	0	200	0	200	0	199.504	0	199.574	0	199.504	0	199.574	0	199.504	0	199.504	0	199.504	0
200.468	0	200.468	0	200.468	0	200.468	0	200.538	0	200.468	0	200.468	0	200.468	0	200	0	200.468	0	200.468	0	200	0	200	0	200	0	200.468	0	200.538	0	200.468	0	200.538	0	200.468	0	200.468	0	200.468	0
201.432	0	201.432	0	201.432	0	201.432	0	201.502	0	201.432	0	201.432	0	201.432	0	201	0	201.432	0	201.432	0	201	0	201	0	201	0	201.432	0	201.502	0	201.432	0	201.502	0	201.432	0	201.432	0	201.432	0
202.397	0	202.397	0	202.397	0	202.397	0	202.466	0	202.397	0	202.397	0	202.397	0	202	0	202.397	0	202.397	0	202	0	202	0	202	0	202.397	0	202.466	0	202.397	0	202.466	0	202.397	0	202.397	0	202.397	0
203.361	0	203.361	0	203.361	0	203.361	0	203.43	0	203.361	0	203.361	0	203.361	0	203	0	203.361	0	203.361	0	203	0	203	0	203	0	203.361	0	203.43	0	203.361	0	203.43	0	203.361	0	203.361	0	203.361	0
204.325	0	204.325	0	204.325	0	204.325	0	204.395	0	204.325	0	204.325	0	204.325	0	204	0	204.325	0	204.325	0	204	0	204	0	204	0	204.325	0	204.395	0	204.325	0	204.395	0	204.325	0	204.325	0	204.325	0
205.289	0	205.289	0	205.289	0	205.289	0	205.359	0	205.289	0	205.289	0	205.289	0	205	0	205.289	0	205.289	0	205	0	205	0	205	0	205.289	0	205.359	0	205.289	0	205.359	0	205.289	0	205.289	0	205.289	0
206.253	0	206.253	0	206.253	0	206.253	0	206.323	0	206.253	0	206.253	0	206.253	0	206	0	206.253	0	206.253	0	206	0	206	0	206	0	206.253	0	206.323	0	206.253	0	206.323	0	206.253	0	206.253	0	206.253	0
207.218	0	207.218	0	207.218	0	207.218	0	207.287	0	207.218	0	207.218	0	207.218	0	207	0	207.218	0	207.218	0	207	0	207	0	207	0	207.218	0	207.287	0	207.218	0	207.287	0	207.218	0	207.218	0	207.218	0
208.182	0	208.182	0	208.182	0	208.182	0	208.252	0	208.182	0	208.182	0	208.182	0	208	0	208.182	0	208.182	0	208	0	208	0	208	0	208.182	0	208.252	0	208.182	0	208.252	0	208.182	0	208.182	0	208.182	0
209.146	0	209.146	0	209.146	0	209.146	0	209.216	0	209.146	0	209.146	0	209.146	0	209	0	209.146	0	209.146	0	209	0	209	0	209	0	209.146	0	209.216	0	209.146	0	209.216	0	209.146	0	209.146	0	209.146	0
210.11	0	210.11	0	210.11	0	210.11	0	210.18	0	210.11	0	210.11	0	210.11	0	210	0	210.11	0	210.11	0	210	0	210	0	210	0	210.11	0	210.18	0	210.11	0	210.18	0	210.11	0	210.11	0	210.11	0
211.075	0	211.075	0	211.075	0	211.075	0	211.144	0	211.075	0	211.075	0	211.075	0	211	0	211.075	0	211.075	0	211	0	211	0	211	0	211.075	0	211.144	0	211.075	0	211.144	0	211.075	0	211.075	0	211.075	0
212.039	0	212.039	0	212.039	0	212.039	0	212.109	0	212.039	0	212.039	0	212.039	0	212	0	212.039	0	212.039	0	212	0	212	0	212	0	212.039	0	212.109	0	212.039	0	212.109	0	212.039	0	212.039	0	212.039	0
213.003	0	213.003	0	213.003	0	213.003	0	213.073	0	213.003	0	213.003	0	213.003	0	213	0	213.003	0	213.003	0	213	0	213	0	213	0	213.003	0	213.073	0	213.003	0	213.073	0	213.003	0	213.003	0	213.003	0
213.967	0	213.967	0	213.967	0	213.967	0	214.037	0	213.967	0	213.967	0	213.967	0	214	0	213.967	0	213.967	0	214	0	214	0	214	0	213.967	0	214.037	0	213.967	0	214.037	0	213.967	0	213.967	0	213.967	0
214.931	0	214.931	0	214.931	0	214.931	0	215.001	0	214.931	0	214.931	0	214.931	0	215	0	214.931	0	214.931	0	215	0	215	0	215	0	214.931	0	215.001	0	214.931	0	215.001	0	214.931	0	214.931	0	214.931	0
215.896	0	215.896	0	215.896	0	215.896	0	215.965	0	215.896	0	215.896	0	215.896	0	216	0	215.896	0	215.896	0	216	0	216	0	216	0	215.896	0	215.965	0	215.896	0	215.965	0	215.896	0	215.896	0	215.896	0
216.86	0	216.86	0	216.86	0	216.86	0	216.93	0	216.86	0	216.86	0	216.86	0	217	0	216.86	0	216.86	0	217	0	217	0	217	0	216.86	0	216.93	0	216.86	0	216.93	0	216.86	0	216.86	0	216.86	0
217.824	0	217.824	0	217.824	0	217.824	0	217.894	0	217.824	0	217.824	0	217.824	0	218	0	217.824	0	217.824	0	218	0	218	0	218	0	217.824	0	217.894	0	217.824	0	217.894	0	217.824	0	217.824	0	217.824	0
218.788	0	218.788	0	218.788	0	218.788	0	218.858	0	218.788	0	218.788	0	218.788	0	219	0	218.788	0	218.788	0	219	0	219	0	219	0	218.788	0	218.858	0	218.788	0	218.858	0	218.788	0	218.788	0	218.788	0
219.753	0	219.753	0	219.753	0	219.753	0	219.822	0	219.753	0	219.753	0	219.753	0	220	0	219.753	0	219.753	0	220	0	220	0	220	0	219.753	0	219.822	0	219.753	0	219.822	0	219.753	0	219.753	0	219.753	0
220.717	0	220.717	0	220.717	0	220.717	0	220.787	0	220.717	0	220.717	0	220.717	0	221	0	220.717	0	220.717	0	221	0	221	0	221	0	220.717	0	220.787	0	220.717	0	220.787	0	220.717	0	220.717	0	220.717	0
221.681	0	221.681	0	221.681	0	221.681	0	221.751	0	221.681	0	221.681	0	221.681	0	222	0	221.681	0	221.681	0	222	0	222	0	222	0	221.681	0	221.751	0	221.681	0	221.751	0	221.681	0	221.681	0	221.681	0
222.645	0	222.645	0	222.645	0	222.645	0	222.715	0	222.645	0	222.645	0	222.645	0	223	0	222.645	0	222.645	0	223	0	223	0	223	0	222.645	0	222.715	0	222.645	0	222.715	0	222.645	0	222.645	0	222.645	0
223.61	0	223.61	0	223.61	0	223.61	0	223.679	0	223.61	0	223.61	0	223.61	0	224	0	223.61	0	223.61	0	224	0	224	0	224	0	223.61	0	223.679	0	223.61	0	223.679	0	223.61	0	223.61	0	223.61	0
224.574	0	224.574	0	224.574	0	224.574	0	224.644	0	224.574	0	224.574	0	224.574	0	225	0	224.574	0	224.574	0	225	0	225	0	225	0	224.574	0	224.644	0	224.574	0	224.644	0	224.574	0	224.574	0	224.574	0
225.538	0	225.538	0	225.538	0	225.538	0	225.608	0	225.538	0	225.538	0	225.538	0	226	0	225.538	0	225.538	0	226	0	226	0	226	0	225.538	0	225.608	0	225.538	0	225.608	0	225.538	0	225.538	0	225.538	0
226.502	0	226.502	0	226.502	0	226.502	0	226.572	0	226.502	0	226.502	0	226.502	0	227	0	226.502	0	226.502	0	227	0	227	0	227	0	226.502	0	226.572	0	226.502	0	226.572	0	226.502	0	226.502	0	226.502	0
227.467	0	227.467	0	227.467	0	227.467	0	227.536	0	227.467	0	227.467	0	227.467	0	227	0	227.467	0	227.467	0	227	0	227	0	227	0	227.467	0	227.536	0	227.467	0	227.536	0	227.467	0	227.467	0	227.467	0
228.431	0	228.431	0	228.431	0	228.431	0	228.501	0	228.431	0	228.431	0	228.431	0	228	0	228.431	0	228.431	0	228	0	228	0	228	0	228.431	0	228.501	0	228.431	0	228.501	0	228.431	0	228.431	0	228.431	0
229.395	0	229.395	0	229.395	0	229.395	0	229.465	0	229.395	0	229.395	0	229.395	0	229	0	229.395	0	229.395	0	229	0	229	0	229	0	229.395	0	229.465	0	229.395	0	229.465	0	229.395	0	229.395	0	229.395	0
230.359	0	230.359	0	230.359	0	230.359	0	230.429	0	230.359	0	230.359	0	230.359	0	230	0	230.359	0	230.359	0	230	0	230	0	230	0	230.359	0	230.429	0	230.359	0	230.429	0	230.359	0	230.359	0	230.359	0
231.323	0	231.323	0	231.323	0	231.323	0	231.393	0	231.323	0	231.323	0	231.323	0	231	0	231.323	0	231.323	0	231	0	231	0	231	0	231.323	0	231.393	0	231.323	0	231.393	0	231.323	0	231.323	0	231.323	0
232.288	0	232.288	0	232.288	0	232.288	0	232.357	0	232.288	0	232.288	0	232.288	0	232	0	232.288	0	232.288	0	232	0	232	0	232	0	232.288	0	232.357	0	232.288	0	232.357	0	232.288	0	232.288	0	232.288	0
233.252	0	233.252	0	233.252	0	233.252	0	233.322	0	233.252	0	233.252	0	233.252	0	233	0	233.252	0	233.252	0	233	0	233	0	233	0	233.252	0	233.322	0	233.252	0	233.322	0	233.252	0	233.252	0	233.252	0
234.216	0	234.216	0	234.216	0	234.216	0	234.286	0	234.216	0	234.216	0	234.216	0	234	0	234.216	0	234.216	0	234	0	234	0	234	0	234.216	0	234.286	0	234.216	0	234.286	0	234.216	0	234.216	0	234.216	0
235.18	0	235.18	0	235.18	0	235.18	0	235.25	0	235.18	0	235.18	0	235.18	0	235	0	235.18	0	235.18	0	235	0	235	0	235	0	235.18	0	235.25	0	235.18	0	235.25	0	235.18	0	235.18	0	235.18	0
236.145	0	236.145	0	236.145	0	236.145	0	236.214	0	236.145	0	236.145	0	236.145	0	236	0	236.145	0	236.145	0	236	0	236	0	236	0	236.145	0	236.214	0	236.145	0	236.214	0	236.145	0	236.145	0	236.145	0
237.109	0	237.109	0	237.109	0	237.109	0	237.179	0	237.109	0	237.109	0	237.109	0	237	0	237.109	0	237.109	0	237	0	237	0	237	0	237.109	0	237.179	0	237.109	0	237.179	0	237.109	0	237.109	0	237.109	0
238.073	0	238.073	0	238.073	0	238.073	0	238.143	0	238.073	0	238.073	0	238.073	0	238	0	238.073	0	238.073	0	238	0	238	0	238	0	238.073	0	238.143	0	238.073	0	238.143	0	238.073	0	238.073	0	238.073	0
239.037	0	239.037	0	239.037	0	239.037	0	239.107	0	239.037	0	239.037	0	239.037	0	239	0	239.037	0	239.037	0	239	0	239	0	239	0	239.037	0	239.107	0	239.037	0	239.107	0	239.037	0	239.037	0	239.037	0
240.002	0	240.002	0	240.002	0	240.002	0	240.071	0	240.002	0	240.002	0	240.002	0	240	0	240.002	0	240.002	0	240	0	240	0	240	0	240.002	0	240.071	0	240.002	0	240.071	0	240.002	0	240.002	0	240.002	0
240.966	0	240.966	0	240.966	0	240.966	0	241.036	0	240.966	0	240.966	0	240.966	0	241	0	240.966	0	240.966	0	241	0	241	0	241	0	240.966	0	241.036	0	240.966	0	241.036	0	240.966	0	240.966	0	240.966	0
241.93	0	241.93	0	241.93	0	241.93	0	242	0	241.93	0	241.93	0	241.93	0	242	0	241.93	0	241.93	0	242	0	242	0	242	0	241.93	0	242	0	241.93	0	242	0	241.93	0	241.93	0	241.93	0
242.894	0	242.894	0	242.894	0	242.894	0	242.964	0	242.894	0	242.894	0	242.894	0	243	0	242.894	0	242.894	0	243	0	243	0	243	0	242.894	0	242.964	0	242.894	0	242.964	0	242.894	0	242.894	0	242.894	0
243.859	0	243.859	0	243.859	0	243.859	0	243.928	0	243.859	0	243.859	0	243.859	0	244	0	243.859	0	243.859	0	244	0	244	0	244	0	243.859	0	243.928	0	243.859	0	243.928	0	243.859	0	243.859	0	243.859	0
244.823	0	244.823	0	244.823	0	244.823	0	244.893	0	244.823	0	244.823	0	244.823	0	245	0	244.823	0	244.823	0	245	0	245	0	245	0	244.823	0	244.893	0	244.823	0	244.893	0	244.823	0	244.823	0	244.823	0
245.787	0	245.787	0	245.787	0	245.787	0	245.857	0	245.787	0	245.787	0	245.787	0	246	0	245.787	0	245.787	0	246	0	246	0	246	0	245.787	0	245.857	0	245.787	0	245.857	0	245.787	0	245.787	0	245.787	0
246.751	0	246.751	0	246.751	0	246.751	0	246.821	0	246.751	0	246.751	0	246.751	0	247	0	246.751	0	246.751	0	247	0	247	0	247	0	246.751	0	246.821	0	246.751	0	246.821	0	246.751	0	246.751	0	246.751	0
247.715	0	247.715	0	247.715	0	247.715	0	247.785	0	247.715	0	247.715	0	247.715	0	248	0	247.715	0	247.715	0	248	0	248	0	248	0	247.715	0	247.785	0	247.715	0	247.785	0	247.715	0	247.715	0	247.715	0
248.68	0	248.68	0	248.68	0	248.68	0	248.75	0	248.68	0	248.68	0	248.68	0	249	0	248.68	0	248.68	0	249	0	249	0	249	0	248.68	0	248.75	0	248.68	0	248.75	0	248.68	0	248.68	0	248.68	0
249.644	0	249.644	0	249.644	0	249.644	0	249.714	0	249.644	0	249.644	0	249.644	0	250	0	249.644	0	249.644	0	250	0	250	0	250	0	249.644	0	249.714	0	249.644	0	249.714	0	249.644	0	249.644	0	249.644	0
250.608	0	250.608	0	250.608	0	250.608	0	250.678	0	250.608	0	250.608	0	250.608	0	251	0	250.608	0	250.608	0	251	0	251	0	251	0	250.608	0	250.678	0	250.608	0	250.678	0	250.608	0	250.608	0	250.608	0
251.572	0	251.572	0	251.572	0	251.572	0	251.642	0	251.572	0	251.572	0	251.572	0	252	0	251.572	0	251.572	0	252	0	252	0	252	0	251.572	0	251.642	0	251.572	0	251.642	0	251.572	0	251.572	0	251.572	0
252.537	0	252.537	0	252.537	0	252.537	0	252.606	0	252.537	0	252.537	0	252.537	0	253	0	252.537	0	252.537	0	253	0	253	0	253	0	252.537	0	252.606	0	252.537	0	252.606	0	252.537	0	252.537	0	252.537	0
253.501	0	253.501	0	253.501	0	253.501	0	253.571	0	253.501	0	253.501	0	253.501	0	254	0	253.501	0	253.501	0	254	0	254	0	254	0	253.501	0	253.571	0	253.501	0	253.571	0	253.501	0	253.501	0	253.501	0
254.465	0	254.465	0	254.465	0	254.465	0	254.535	0	254.465	0	254.465	0	254.465	0	254	0	254.465	0	254.465	0	254	0	254	0	254	0	254.465	0	254.535	0	254.465	0	254.535	0	254.465	0	254.465	0	254.465	0
255.429	0	255.429	0	255.429	0	255.429	0	255.499	0	255.429	0	255.429	0	255.429	0	255	0	255.429	0	255.429	0	255	0	255	0	255	0	255.429	0	255.499	0	255.429	0	255.499	0	255.429	0	255.429	0	255.429	0
256.394	0	256.394	0	256.394	0	256.394	0	256.463	0	256.394	0	256.394	0	256.394	0	256	0	256.394	0	256.394	0	256	0	256	0	256	0	256.394	0	256.463	0	256.394	0	256.463	0	256.394	0	256.394	0	256.394	0
257.358	0	257.358	0	257.358	0	257.358	0	257.428	0	257.358	0	257.358	0	257.358	0	257	0	257.358	0	257.358	0	257	0	257	0	257	0	257.358	0	257.428	0	257.358	0	257.428	0	257.358	0	257.358	0	257.358	0
258.322	0	258.322	0	258.322	0	258.322	0	258.392	0	258.322	0	258.322	0	258.322	0	258	0	258.322	0	258.322	0	258	0	258	0	258	0	258.322	0	258.392	0	258.322	0	258.392	0	258.322	0	258.322	0	258.322	0
259.286	0	259.286	0	259.286	0	259.286	0	259.356	0	259.286	0	259.286	0	259.286	0	259	0	259.286	0	259.286	0	259	0	259	0	259	0	259.286	0	259.356	0	259.286	0	259.356	0	259.286	0	259.286	0	259.286	0
260.25	0	260.25	0	260.25	0	260.25	0	260.32	0	260.25	0	260.25	0	260.25	0	260	0	260.25	0	260.25	0	260	0	260	0	260	0	260.25	0	260.32	0	260.25	0	260.32	0	260.25	0	260.25	0	260.25	0
261.215	0	261.215	0	261.215	0	261.215	0	261.284	0	261.215	0	261.215	0	261.215	0	261	0	261.215	0	261.215	0	261	0	261	0	261	0	261.215	0	261.284	0	261.215	0	261.284	0	261.215	0	261.215	0	261.215	0
262.179	0	262.179	0	262.179	0	262.179	0	262.249	0	262.179	0	262.179	0	262.179	0	262	0	262.179	0	262.179	0	262	0	262	0	262	0	262.179	0	262.249	0	262.179	0	262.249	0	262.179	0	262.179	0	262.179	0
263.143	0	263.143	0	263.143	0	263.143	0	263.213	0	263.143	0	263.143	0	263.143	0	263	0	263.143	0	263.143	0	263	0	263	0	263	0	263.143	0	263.213	0	263.143	0	263.213	0	263.143	0	263.143	0	263.143	0
264.108	0	264.108	0	264.108	0	264.108	0	264.177	0	264.108	0	264.108	0	264.108	0	264	0	264.108	0	264.108	0	264	0	264	0	264	0	264.108	0	264.177	0	264.108	0	264.177	0	264.108	0	264.108	0	264.108	0
265.072	0	265.072	0	265.072	0	265.072	0	265.141	0	265.072	0	265.072	0	265.072	0	265	0	265.072	0	265.072	0	265	0	265	0	265	0	265.072	0	265.141	0	265.072	0	265.141	0	265.072	0	265.072	0	265.072	0
266.036	0	266.036	0	266.036	0	266.036	0	266.106	0	266.036	0	266.036	0	266.036	0	266	0	266.036	0	266.036	0	266	0	266	0	266	0	266.036	0	266.106	0	266.036	0	266.106	0	266.036	0	266.036	0	266.036	0
267	0	267	0	267	0	267	0	267.07	0	267	0	267	0	267	0	267	0	267	0	267	0	267	0	267	0	267	0	267	0	267.07	0	267	0	267.07	0	267	0	267	0	267	0
267.964	0	267.964	0	267.964	0	267.964	0	268.034	0	267.964	0	267.964	0	267.964	0	268	0	267.964	0	267.964	0	268	0	268	0	268	0	267.964	0	268.034	0	267.964	0	268.034	0	267.964	0	267.964	0	267.964	0
268.929	0	268.929	0	268.929	0	268.929	0	268.998	0	268.929	0	268.929	0	268.929	0	269	0	268.929	0	268.929	0	269	0	269	0	269	0	268.929	0	268.998	0	268.929	0	268.998	0	268.929	0	268.929	0	268.929	0
269.893	0	269.893	0	269.893	0	269.893	0	269.963	0	269.893	0	269.893	0	269.893	0	270	0	269.893	0	269.893	0	270	0	270	0	270	0	269.893	0	269.963	0	269.893	0	269.963	0	269.893	0	269.893	0	269.893	0
270.857	0	270.857	0	270.857	0	270.857	0	270.927	0	270.857	0	270.857	0	270.857	0	271	0	270.857	0	270.857	0	271	0	271	0	271	0	270.857	0	270.927	0	270.857	0	270.927	0	270.857	0	270.857	0	270.857	0
271.821	0	271.821	0	271.821	0	271.821	0	271.891	0	271.821	0	271.821	0	271.821	0	272	0	271.821	0	271.821	0	272	0	272	0	272	0	271.821	0	271.891	0	271.821	0	271.891	0	271.821	0	271.821	0	271.821	0
272.786	0	272.786	0	272.786	0	272.786	0	272.855	0	272.786	0	272.786	0	272.786	0	273	0	272.786	0	272.786	0	273	0	273	0	273	0	272.786	0	272.855	0	272.786	0	272.855	0	272.786	0	272.786	0	272.786	0
273.75	0	273.75	0	273.75	0	273.75	0	273.82	0	273.75	0	273.75	0	273.75	0	274	0	273.75	0	273.75	0	274	0	274	0	274	0	273.75	0	273.82	0	273.75	0	273.82	0	273.75	0	273.75	0	273.75	0
274.714	0	274.714	0	274.714	0	274.714	0	274.784	0	274.714	0	274.714	0	274.714	0	275	0	274.714	0	274.714	0	275	0	275	0	275	0	274.714	0	274.784	0	274.714	0	274.784	0	274.714	0	274.714	0	274.714	0
275.678	0	275.678	0	275.678	0	275.678	0	275.748	0	275.678	0	275.678	0	275.678	0	276	0	275.678	0	275.678	0	276	0	276	0	276	0	275.678	0	275.748	0	275.678	0	275.748	0	275.678	0	275.678	0	275.678	0
276.642	0	276.642	0	276.642	0	276.642	0	276.712	0	276.642	0	276.642	0	276.642	0	277	0	276.642	0	276.642	0	277	0	277	0	277	0	276.642	0	276.712	0	276.642	0	276.712	0	276.642	0	276.642	0	276.642	0
277.607	0	277.607	0	277.607	0	277.607	0	277.676	0	277.607	0	277.607	0	277.607	0	278	0	277.607	0	277.607	0	278	0	278	0	278	0	277.607	0	277.676	0	277.607	0	277.676	0	277.607	0	277.607	0	277.607	0
278.571	0	278.571	0	278.571	0	278.571	0	278.641	0	278.571	0	278.571	0	278.571	0	279	0	278.571	0	278.571	0	279	0	279	0	279	0	278.571	0	278.641	0	278.571	0	278.641	0	278.571	0	278.571	0	278.571	0
279.535	0	279.535	0	279.535	0	279.535	0	279.605	0	279.535	0	279.535	0	279.535	0	280	0	279.535	0	279.535	0	280	0	280	0	280	0	279.535	0	279.605	0	279.535	0	279.605	0	279.535	0	279.535	0	279.535	0
280.499	0	280.499	0	280.499	0	280.499	0	280.569	0	280.499	0	280.499	0	280.499	0	280	0	280.499	0	280.499	0	280	0	280	0	280	0	280.499	0	280.569	0	280.499	0	280.569	0	280.499	0	280.499	0	280.499	0
281.464	0	281.464	0	281.464	0	281.464	0	281.533	0	281.464	0	281.464	0	281.464	0	281	0	281.464	0	281.464	0	281	0	281	0	281	0	281.464	0	281.533	0	281.464	0	281.533	0	281.464	0	281.464	0	281.464	0
282.428	0	282.428	0	282.428	0	282.428	0	282.498	0	282.428	0	282.428	0	282.428	0	282	0	282.428	0	282.428	0	282	0	282	0	282	0	282.428	0	282.498	0	282.428	0	282.498	0	282.428	0	282.428	0	282.428	0
283.392	0	283.392	0	283.392	0	283.392	0	283.462	0	283.392	0	283.392	0	283.392	0	283	0	283.392	0	283.392	0	283	0	283	0	283	0	283.392	0	283.462	0	283.392	0	283.462	0	283.392	0	283.392	0	283.392	0
284.356	0	284.356	0	284.356	0	284.356	0	284.426	0	284.356	0	284.356	0	284.356	0	284	0	284.356	0	284.356	0	284	0	284	0	284	0	284.356	0	284.426	0	284.356	0	284.426	0	284.356	0	284.356	0	284.356	0
285.321	0	285.321	0	285.321	0	285.321	0	285.39	0	285.321	0	285.321	0	285.321	0	285	0	285.321	0	285.321	0	285	0	285	0	285	0	285.321	0	285.39	0	285.321	0	285.39	0	285.321	0	285.321	0	285.321	0
286.285	0	286.285	0	286.285	0	286.285	0	286.355	0	286.285	0	286.285	0	286.285	0	286	0	286.285	0	286.285	0	286	0	286	0	286	0	286.285	0	286.355	0	286.285	0	286.355	0	286.285	0	286.285	0	286.285	0
287.249	0	287.249	0	287.249	0	287.249	0	287.319	0	287.249	0	287.249	0	287.249	0	287	0	287.249	0	287.249	0	287	0	287	0	287	0	287.249	0	287.319	0	287.249	0	287.319	0	287.249	0	287.249	0	287.249	0
288.213	0	288.213	0	288.213	0	288.213	0	288.283	0	288.213	0	288.213	0	288.213	0	288	0	288.213	0	288.213	0	288	0	288	0	288	0	288.213	0	288.283	0	288.213	0	288.283	0	288.213	0	288.213	0	288.213	0
289.178	0	289.178	0	289.178	0	289.178	0	289.247	0	289.178	0	289.178	0	289.178	0	289	0	289.178	0	289.178	0	289	0	289	0	289	0	289.178	0	289.247	0	289.178	0	289.247	0	289.178	0	289.178	0	289.178	0
290.142	0	290.142	0	290.142	0	290.142	0	290.212	0	290.142	0	290.142	0	290.142	0	290	0	290.142	0	290.142	0	290	0	290	0	290	0	290.142	0	290.212	0	290.142	0	290.212	0	290.142	0	290.142	0	290.142	0
291.106	0	291.106	0	291.106	0	291.106	0	291.176	0	291.106	0	291.106	0	291.106	0	291	0	291.106	0	291.106	0	291	0	291	0	291	0	291.106	0	291.176	0	291.106	0	291.176	0	291.106	0	291.106	0	291.106	0
292.07	0	292.07	0	292.07	0	292.07	0	292.14	0	292.07	0	292.07	0	292.07	0	292	0	292.07	0	292.07	0	292	0	292	0	292	0	292.07	0	292.14	0	292.07	0	292.14	0	292.07	0	292.07	0	292.07	0
293.034	0	293.034	0	293.034	0	293.034	0	293.104	0	293.034	0	293.034	0	293.034	0	293	0	293.034	0	293.034	0	293	0	293	0	293	0	293.034	0	293.104	0	293.034	0	293.104	0	293.034	0	293.034	0	293.034	0
293.999	0	293.999	0	293.999	0	293.999	0	294.068	0	293.999	0	293.999	0	293.999	0	294	0	293.999	0	293.999	0	294	0	294	0	294	0	293.999	0	294.068	0	293.999	0	294.068	0	293.999	0	293.999	0	293.999	0
294.963	0	294.963	0	294.963	0	294.963	0	295.033	0	294.963	0	294.963	0	294.963	0	295	0	294.963	0	294.963	0	295	0	295	0	295	0	294.963	0	295.033	0	294.963	0	295.033	0	294.963	0	294.963	0	294.963	0
295.927	0	295.927	0	295.927	0	295.927	0	295.997	0	295.927	0	295.927	0	295.927	0	296	0	295.927	0	295.927	0	296	0	296	0	296	0	295.927	0	295.997	0	295.927	0	295.997	0	295.927	0	295.927	0	295.927	0
296.891	0	296.891	0	296.891	0	296.891	0	296.961	0	296.891	0	296.891	0	296.891	0	297	0	296.891	0	296.891	0	297	0	297	0	297	0	296.891	0	296.961	0	296.891	0	296.961	0	296.891	0	296.891	0	296.891	0
297.856	0	297.856	0	297.856	0	297.856	0	297.925	0	297.856	0	297.856	0	297.856	0	298	0	297.856	0	297.856	0	298	0	298	0	298	0	297.856	0	297.925	0	297.856	0	297.925	0	297.856	0	297.856	0	297.856	0
298.82	0	298.82	0	298.82	0	298.82	0	298.89	0	298.82	0	298.82	0	298.82	0	299	0	298.82	0	298.82	0	299	0	299	0	299	0	298.82	0	298.89	0	298.82	0	298.89	0	298.82	0	298.82	0	298.82	0
299.784	-11.5791	299.784	-10.7191	299.784	-10.6077	299.784	-16.5233	299.854	241.787	299.784	-3.75903	299.784	-1.42407	299.784	5.91307	300	-31.1	299.784	240.469	299.784	11.4413	300	8.67	300	104	300	74	299.784	-33.2376	299.854	1969.6	299.784	75.8479	299.854	126.415	299.784	77.7391	299.784	2.87806	299.784	0.794243
300.748	-12.9846	300.748	-6.64111	300.748	-0.423569	300.748	-14.9324	300.818	262.708	300.748	-6.70087	300.748	-0.440094	300.748	-24.3856	301	-19.2	300.748	185.426	300.748	1.42928	301	11.9	301	92.2	301	82.7	300.748	-32.8996	300.818	1783.99	300.748	69.1198	300.818	127.95	300.748	38.8697	300.748	38.2669	300.748	26.3661
301.713	-12.0969	301.713	-5.86401	301.713	17.1776	301.713	-16.3851	301.782	280.28	301.713	-8.68152	301.713	-0.500214	301.713	-42.867	302	-9.61	301.713	149.81	301.713	-5.15577	302	14.8	302	86.4	302	91.4	301.713	-30.6801	301.782	1598.72	301.713	68.0419	301.782	132.007	301.713	12.9363	301.713	67.7105	301.713	56.5394
302.677	-7.03122	302.677	-11.4079	302.677	41.3538	302.677	-25.0723	302.747	290.349	302.677	-9.70715	302.677	-2.88446	302.677	-39.6189	303	-3.76	302.677	150.4	302.677	-4.52269	303	15.8	303	84.8	303	99.1	302.677	-27.8109	302.747	1415.49	302.677	71.8611	302.747	140.883	302.677	4.70598	302.677	72.0783	302.677	90.5009
303.641	-0.806305	303.641	-20.4951	303.641	57.0468	303.641	-36.7795	303.711	293.884	303.641	-10.2852	303.641	-6.68689	303.641	-23.0456	304	-1.01	303.641	174.692	303.641	0.0376739	304	15.2	304	87.1	304	104	303.641	-25.1343	303.711	1232.7	303.641	78.7087	303.711	152.673	303.641	10.1212	303.641	61.0868	303.641	122.139
304.605	1.94385	304.605	-28.7669	304.605	43.0317	304.605	-44.8826	304.675	293.88	304.605	-11.1114	304.605	-10.3808	304.605	-6.03259	305	-0.192	304.605	203.492	304.605	3.37001	305	13.6	305	93.8	305	104	304.605	-23.1038	304.675	1046.93	304.605	86.9011	304.675	163.19	304.605	24.2664	304.605	52.921	304.605	145.334
305.57	-4.2449	305.57	-33.3188	305.57	-42.4268	305.57	-44.0262	305.639	291.406	305.57	-13.3991	305.57	-13.0318	305.57	3.26725	306	-0.544	305.57	224.113	305.57	0.924276	306	11	306	108	306	96.3	305.57	-23.6104	305.639	851.838	305.57	96.0312	305.639	170.261	305.57	47.1885	305.57	61.5471	305.57	154.503
306.534	-18.307	306.534	-34.3096	306.534	-188.042	306.534	-34.8035	306.603	286.478	306.534	-16.8297	306.534	-14.6532	306.534	5.25002	307	-2.09	306.534	237.394	306.534	-6.66413	307	7.51	307	128	307	81.5	306.534	-25.9577	306.603	647.48	306.534	105.995	306.603	173.88	306.534	78.0329	306.534	85.7548	306.534	150.743
307.498	-24.3932	307.498	-34.3992	307.498	-225.671	307.498	-25.8878	307.568	282.771	307.498	-16.4503	307.498	-15.5363	307.498	5.66034	307	-5.58	307.498	256.282	307.498	-10.0011	307	5.06	307	142	307	72.6	307.498	-19.7264	307.568	453.347	307.498	114.498	307.568	171.787	307.498	103.881	307.498	106.002	307.498	146.279
308.462	-16.2416	308.462	-34.827	308.462	-66.0473	308.462	-16.5548	308.532	284.057	308.462	-7.09302	308.462	-14.7716	308.462	2.86036	308	-14.1	308.462	287.536	308.462	-5.83207	308	2.99	308	143	308	71	308.462	4.98652	308.532	278.144	308.462	116.041	308.532	157.283	308.462	121.517	308.462	113.18	308.462	119.657
309.426	-6.20572	309.426	-33.5615	309.426	102.823	309.426	-9.19427	309.496	283.302	309.426	0.34491	309.426	-14.8592	309.426	-0.779245	309	-22.2	309.426	313.857	309.426	-0.894508	309	2.09	309	139	309	69.7	309.426	23.9487	309.496	107.146	309.426	117.436	309.496	142.453	309.426	129.821	309.426	114.642	309.426	100.719
310.391	0.587433	310.391	-27.5133	310.391	186.334	310.391	-4.5202	310.46	273.602	310.391	-1.19501	310.391	-17.2052	310.391	-4.08878	310	-27.2	310.391	327.66	310.391	1.81254	310	3.83	310	134	310	63.7	310.391	24.9663	310.46	-69.5883	310.391	126.765	310.46	136.217	310.391	126.643	310.391	117.999	310.391	114.939
311.355	3.86978	311.355	-16.5022	311.355	182.197	311.355	-2.47986	311.425	252.033	311.355	-11.9006	311.355	-21.7378	311.355	-6.83605	311	-28.6	311.355	329.091	311.355	2.20684	311	8.38	311	128	311	53.7	311.355	8.21473	311.425	-33.4448	311.355	145.008	311.425	140.758	311.355	113.191	311.355	125.458	311.355	165.98
312.319	3.76791	312.319	-7.78827	312.319	160.426	312.319	-2.72192	312.389	232.807	312.319	-22.2203	312.319	-26.4139	312.319	-8.80592	312	-28.3	312.319	324.44	312.319	1.34626	312	12.2	312	124	312	50.3	312.319	-13.4093	312.389	0.310303	312.319	158.537	312.389	147.088	312.319	103.263	312.319	132.517	312.319	220.5
313.283	-1.40717	313.283	-9.74426	313.283	161.1	313.283	-6.94745	313.353	230.352	313.283	-22.7701	313.283	-31.5891	313.283	-9.53101	313	-26.8	313.283	317.87	313.283	-1.6277	313	11.3	313	122	313	70.1	313.283	-38.4796	313.353	35.1592	313.283	151.294	313.353	147.835	313.283	114.664	313.283	132.915	313.283	253.606
314.248	-11.3646	314.248	-21.5623	314.248	181.17	314.248	-14.8337	314.317	243.731	314.248	-14.5348	314.248	-36.9948	314.248	-9.22786	314	-24.4	314.248	308.556	314.248	-6.47607	314	6.13	314	123	314	110	314.248	-66.2965	314.317	71.0487	314.248	124.335	314.317	143.275	314.248	143.903	314.248	125.532	314.248	263.618
315.212	-20.522	315.212	-30.0483	315.212	226.394	315.212	-19.8511	315.282	255.344	315.212	-10.1538	315.212	-36.5376	315.212	-9.49815	315	-24.5	315.212	292.459	315.212	-7.81844	315	2.11	315	125	315	131	315.212	-74.2518	315.282	107.05	315.212	102.043	315.282	138.64	315.212	153.691	315.212	117.181	315.212	256.585
316.176	-28.2943	316.176	-30.1396	316.176	330.795	316.176	-18.6224	316.246	258.406	316.176	-15.2511	316.176	-24.2247	316.176	-11.4496	316	-30.7	316.176	262.822	316.176	-1.36783	316	1.15	316	128	316	115	316.176	-43.9922	316.246	104.248	316.176	93.6765	316.246	136.434	316.176	123.641	316.176	112.67	316.176	232.716
317.14	-33.3507	317.14	-24.719	317.14	451.272	317.14	-13.6825	317.21	254.035	317.14	-25.4764	317.14	-6.55957	317.14	-13.7152	317	-38.5	317.14	229.385	317.14	8.54429	317	2.55	317	132	317	77.7	317.14	7.01548	317.21	101.246	317.14	94.7361	317.21	135.627	317.14	72.8852	317.14	109.653	317.14	195.775
318.104	-34.5611	318.104	-20.4522	318.104	508.25	318.104	-10.5507	318.174	248.538	318.104	-32.2075	318.104	3.97043	318.104	-14.0968	318	-40.1	318.104	208.425	318.104	13.5628	318	4.28	318	132	318	51.9	318.104	42.652	318.174	97.8848	318.104	93.8738	318.174	132.806	318.104	38.0724	318.104	101.651	318.104	152.869
319.069	-27.9421	319.069	-18.9854	319.069	453.539	319.069	-8.97101	319.139	240.059	319.069	-35.0337	319.069	2.31537	319.069	-10.5935	319	-27.3	319.069	208.861	319.069	8.9327	319	7.32	319	126	319	44.1	319.069	57.34	319.139	93.4111	319.069	90.0598	319.139	124.495	319.069	27.806	319.069	82.4003	319.069	81.2371
320.033	-20.0565	320.033	-17.1301	320.033	382.524	320.033	-9.05847	320.103	231.871	320.033	-34.0959	320.033	-2.48016	320.033	-6.24688	320	-13.9	320.033	217.642	320.033	3.24756	320	10.3	320	122	320	46.3	320.033	63.0886	320.103	89.1021	320.033	87.3748	320.103	116.514	320.033	31.5318	320.033	68.9678	320.033	29.3861
320.997	-16.2033	320.997	-11.5317	320.997	338.459	320.997	-13.0412	321.067	224.944	320.997	-28.2783	320.997	-5.34552	320.997	-3.21455	321	-11.1	320.997	227.781	320.997	1.84079	321	11.6	321	126	321	55	320.997	57.8375	321.067	86.154	320.997	88.0349	321.067	114.207	320.997	44.5315	320.997	67.7385	320.997	34.4921
321.962	-16.2931	321.962	-3.16473	321.962	310.547	321.962	-20.7315	322.031	219.618	321.962	-18.3956	321.962	-6.79169	321.962	-1.81306	322	-18.3	321.962	236.728	321.962	4.06517	322	10.9	322	136	322	66.8	321.962	41.0547	322.031	84.5162	321.962	89.302	322.031	117.359	321.962	62.2876	321.962	72.8418	321.962	84.0424
322.926	-16.282	322.926	2.38535	322.926	292.336	322.926	-27.1452	322.995	218.827	322.926	-8.43048	322.926	-8.31692	322.926	-1.68991	323	-26.8	322.926	239.066	322.926	7.20273	323	10.1	323	137	323	73.2	322.926	29.7588	322.995	82.9753	322.926	85.2552	322.995	120.679	322.926	73.3527	322.926	78.7575	322.926	129.804
323.89	-12.2477	323.89	0.652893	323.89	287.34	323.89	-27.7559	323.96	226.731	323.89	-0.613525	323.89	-10.6336	323.89	-2.52699	324	-30.1	323.89	231.991	323.89	9.90939	324	10.4	324	117	324	69.6	323.89	40.8952	323.96	80.4194	323.89	72.7029	323.96	119.029	323.89	71.3348	323.89	88.9334	323.89	143.933
324.854	-2.42233	324.854	-9.99725	324.854	304.68	324.854	-20.6171	324.924	249.961	324.854	5.16483	324.854	-13.5705	324.854	-4.32154	325	-27	324.854	215.249	324.854	12.5433	325	12.1	325	68.9	325	55.9	324.854	82.8932	324.924	76.3589	324.854	51.4151	324.924	109.255	324.854	55.8892	324.854	110.925	324.854	126.351
325.818	1.55264	325.818	-17.434	325.818	336.801	325.818	-17.245	325.888	260.634	325.818	8.10449	325.818	-17.0877	325.818	-5.47369	326	-23.9	325.818	196.024	325.818	13.4526	326	16	326	40.7	326	40.8	325.818	105.755	325.888	72.7015	325.818	30.4358	325.888	104.353	325.818	40.5881	325.818	108.795	325.818	97.1392
326.783	-3.68204	326.783	-20.8433	326.783	451.019	326.783	-17.9734	326.852	248.838	326.783	7.21075	326.783	-23.0894	326.783	-5.17326	327	-18.8	326.783	171.886	326.783	12.3469	327	28	327	52.3	327	26	326.783	111.142	326.852	69.77	326.783	6.01739	326.852	108.765	326.783	25.122	326.783	68.4359	326.783	55.1094
327.747	-11.5429	327.747	-21.276	327.747	554.457	327.747	-21.3007	327.817	230.974	327.747	4.99164	327.747	-27.8773	327.747	-4.19819	328	-14.5	327.747	150.139	327.747	10.4414	328	38.8	328	71.8	328	12.7	327.747	107.289	327.817	67.0367	327.747	-12.4086	327.817	115.202	327.747	15.3844	327.747	23.7501	327.747	15.0709
328.711	-19.6088	328.711	-18.4105	328.711	553.214	328.711	-29.7393	328.781	221.407	328.711	2.29608	328.711	-28.8315	328.711	-2.86987	329	-14.2	328.711	134.622	328.711	7.93584	329	39.9	329	74	329	-3.48	328.711	93.0682	328.781	64.0215	328.711	-16.7106	328.781	118.273	328.711	16.1859	328.711	-7.50071	328.711	-21.7528
329.675	-27.1758	329.675	-12.7506	329.675	427.891	329.675	-43.1718	329.745	223.823	329.675	-0.812225	329.675	-25.7553	329.675	-1.61391	330	-18.4	329.675	124.746	329.675	4.72867	330	29.8	330	53.6	330	-24.2	329.675	67.8358	329.745	60.6078	329.675	-7.50139	329.745	116.481	329.675	25.4708	329.675	-24.9991	329.675	-58.9398
330.64	-31.9572	330.64	-7.12442	330.64	253.148	330.64	-54.5956	330.709	229.137	330.64	-3.76581	330.64	-20.5612	330.64	-1.41465	331	-24.1	330.64	117.324	330.64	1.24495	331	14.8	331	23.4	331	-43	330.64	39.9904	330.709	57.12	330.64	4.628	330.709	111.558	330.64	33.3548	330.64	-35.9974	330.64	-94.3221
331.604	-29.1691	331.604	-6.02951	331.604	152.052	331.604	-51.5038	331.673	218.478	331.604	-5.24203	331.604	-15.291	331.604	-3.93182	332	-26.3	331.604	109.292	331.604	-1.56485	332	3.76	332	3.9	332	-46.3	331.604	24.7416	331.673	54.2142	331.604	4.81503	331.673	106.379	331.604	26.6215	331.604	-47.3708	331.604	-118.754
332.568	-9.77646	332.568	-14.5541	332.568	188.469	332.568	-18.019	332.638	171.062	332.568	-3.41006	332.568	-6.96094	332.568	-12.7088	333	-22	332.568	101.916	332.568	-2.88998	333	-2.63	333	2.1	333	-18.7	332.568	32.4594	332.638	52.4279	332.568	-15.5981	332.638	99.7525	332.568	-5.09798	332.568	-60.4678	332.568	-124.242
333.532	1.95135	333.532	-18.4904	333.532	204.47	333.532	3.16666	333.602	142.017	333.532	-2.83987	333.532	-3.79074	333.532	-17.6187	334	-18.6	333.532	93.5982	333.532	-4.52571	334	-4.84	334	1.36	334	0.226	333.532	38.4325	333.602	50.3455	333.532	-31.5839	333.602	94.9494	333.532	-30.9318	333.532	-65.6595	333.532	-123.779
334.497	2.5209	334.497	-12.0097	334.497	200.511	334.497	4.05414	334.566	146.863	334.497	-3.81162	334.497	-9.0278	334.497	-14.5574	334	-16.5	334.497	85.6953	334.497	-9.12462	334	0.324	334	3.31	334	9.32	334.497	45.2771	334.566	47.7382	334.497	-38.778	334.566	91.3625	334.497	-45.8085	334.497	-54.3199	334.497	-110.079
335.461	-3.07309	335.461	-2.83481	335.461	178.346	335.461	-4.39801	335.531	168.918	335.461	-5.71341	335.461	-17.5461	335.461	-8.98876	335	-15.2	335.461	77.8002	335.461	-12.8392	335	8.02	335	5.76	335	11.2	335.461	50.1761	335.531	44.7996	335.461	-41.0023	335.531	89.8271	335.461	-53.551	335.461	-35.1811	335.461	-89.6203
336.425	-11.2821	336.425	1.02246	336.425	132.348	336.425	-12.1665	336.495	189.315	336.425	-8.41153	336.425	-25.1636	336.425	-6.88826	336	-14.4	336.425	68.4041	336.425	-11.2106	336	13.2	336	5.17	336	5.98	336.425	47.9816	336.495	41.6851	336.425	-43.1854	336.495	91.9805	336.425	-59.9346	336.425	-18.5725	336.425	-72.1013
337.389	-22.1176	337.389	-5.24997	337.389	55.1943	337.389	-14.7898	337.459	199.38	337.389	-12.294	337.389	-30.6487	337.389	-12.2286	337	-13.6	337.389	56.3606	337.389	-0.44166	337	13	337	-1.49	337	-8.28	337.389	33.7244	337.459	38.2596	337.389	-48.2819	337.459	101.388	337.389	-68.7615	337.389	-9.34672	337.389	-63.2472
338.353	-32.568	338.353	-17.5357	338.353	-42.8218	338.353	-14.0196	338.423	201.153	338.353	-16.402	338.353	-33.2684	338.353	-21.0569	338	-13.7	338.353	42.7397	338.353	14.5191	338	9.74	338	-10.5	338	-27.2	338.353	13.9405	338.423	34.818	338.353	-54.0182	338.423	113.746	338.353	-76.6832	338.353	-6.18491	338.353	-59.4791
339.318	-33.566	339.318	-26.0469	339.318	-139.374	339.318	-13.9171	339.387	200.641	339.318	-17.686	339.318	-30.0637	339.318	-22.1138	339	-17.9	339.318	28.6586	339.318	20.1463	339	9.39	339	-12.4	339	-39.7	339.318	5.69679	339.387	32.4301	339.318	-53.943	339.387	115.308	339.318	-72.9692	339.318	-6.58219	339.318	-52.4025
340.282	-19.4232	340.282	-30.7688	340.282	-244.098	340.282	-14.4026	340.352	198.454	340.282	-13.9203	340.282	-17.4545	340.282	-9.71884	340	-30.1	340.282	9.31108	340.282	11.9875	340	12.7	340	-5.05	340	-43.8	340.282	13.3505	340.352	31.8461	340.282	-45.1767	340.352	100.415	340.282	-49.7131	340.282	-13.1313	340.282	-43.3033
341.246	-6.76987	341.246	-31.6175	341.246	-333.219	341.246	-15.971	341.316	192.623	341.246	-11.8158	341.246	-5.96515	341.246	-0.645197	341	-39	341.246	-1.70192	341.246	3.38803	341	17.5	341	4.93	341	-46	341.246	23.4025	341.316	30.9676	341.246	-36.993	341.316	84.5933	341.246	-31.5513	341.246	-20.9563	341.246	-31.5645
342.21	-5.58673	342.21	-26.2752	342.21	-390.694	342.21	-20.8518	342.28	178.057	342.21	-17.2993	342.21	-1.14978	342.21	-6.97825	342	-38.7	342.21	8.5795	342.21	0.510885	342	24.2	342	20.4	342	-48.9	342.21	30.7815	342.28	27.9705	342.21	-33.9996	342.28	78.1783	342.21	-33.9144	342.21	-31.0743	342.21	-15.1666
343.175	-12.9395	343.175	-16.9314	343.175	-430.944	343.175	-27.7856	343.244	156.787	343.175	-27.9356	343.175	-1.76379	343.175	-24.2007	343	-31.3	343.175	32.2183	343.175	1.96283	343	31.7	343	36.3	343	-54.3	343.175	33.7794	343.244	23.2903	343.175	-36.6429	343.244	79.4921	343.175	-53.8072	343.175	-45.4789	343.175	-0.924816
344.139	-18.7891	344.139	-9.89471	344.139	-477.96	344.139	-31.6236	344.209	142.165	344.139	-34.8799	344.139	-3.33926	344.139	-36.9509	344	-22.1	344.139	47.5855	344.139	4.36263	344	36.6	344	39	344	-62.5	344.139	31.9755	344.209	19.5719	344.139	-42.2064	344.209	79.1085	344.139	-75.0737	344.139	-58.4192	344.139	4.60206
345.103	-16.8701	345.103	-9.74686	345.103	-529.092	345.103	-26.9164	345.173	145.095	345.103	-30.7599	345.103	-2.94211	345.103	-34.8142	345	-8.26	345.103	40.58	345.103	8.11927	345	37.7	345	12	345	-74.4	345.103	24.8312	345.173	18.5529	345.103	-46.2975	345.173	71.1156	345.103	-87.0134	345.103	-58.709	345.103	10.6016
346.067	-10.2135	346.067	-12.9617	346.067	-578.976	346.067	-17.383	346.137	158.38	346.067	-20.2029	346.067	-1.75577	346.067	-23.6261	346	6.01	346.067	22.5678	346.067	12.2306	346	35.8	346	-28.8	346	-85.3	346.067	16.8719	346.137	19.2526	346.067	-49.4989	346.137	58.7016	346.067	-90.7964	346.067	-48.2064	346.067	16.3951
347.031	-5.19101	347.031	-12.3043	347.031	-633.431	347.031	-11.1712	347.101	168.089	347.031	-13.4092	347.031	-3.04184	347.031	-15.636	347	10.5	347.031	16.7623	347.031	13.9299	347	31.4	347	-50.1	347	-85.9	347.031	15.1315	347.101	19.7155	347.031	-58.2462	347.101	48.7802	347.031	-93.3455	347.031	-35.1823	347.031	6.01376
347.996	-2.70139	347.996	-5.86414	347.996	-699.458	347.996	-9.92676	348.065	172.484	347.996	-12.6469	347.996	-7.92532	347.996	-13.003	348	1.63	347.996	30.1621	347.996	12.3457	348	22.9	348	-43.4	348	-71.9	347.996	21.9495	348.065	19.6205	347.996	-77.0336	348.065	43.1924	347.996	-96.652	347.996	-18.8198	347.996	-30.64
348.96	-1.87643	348.96	2.78525	348.96	-754.816	348.96	-10.9414	349.03	170.276	348.96	-13.8888	348.96	-13.8444	348.96	-12.7532	349	-12.4	348.96	48.5295	348.96	9.46565	349	14.9	349	-25.2	349	-53.8	348.96	32.8745	349.03	19.0125	348.96	-93.0729	349.03	39.6573	348.96	-95.7709	348.96	-2.93827	348.96	-64.6639
349.924	-2.36197	349.924	8.43515	349.924	-775.775	349.924	-10.7866	349.994	157.604	349.924	-11.6898	349.924	-17.7064	349.924	-11.3974	350	-21	349.924	47.0667	349.924	7.74777	350	14	350	-21.2	350	-50.3	349.924	37.6464	349.994	17.8535	349.924	-87.2452	349.994	34.224	349.924	-85.052	349.924	-0.691013	349.924	-58.3265
350.889	-5.94367	350.889	10.9708	350.889	-770.063	350.889	-8.48645	350.958	125.972	350.889	-4.71475	350.889	-20.4443	350.889	-9.60759	351	-24.2	350.889	8.43923	350.889	7.63214	351	23.5	351	-40.9	351	-72.8	350.889	24.9145	350.958	15.8695	350.889	-48.7462	350.958	24.0053	350.889	-60.0664	350.889	-26.4584	350.889	-1.81914
351.853	-8.2836	351.853	10.4282	351.853	-756.347	351.853	-8.25775	351.922	98.0656	351.853	1.16461	351.853	-21.0685	351.853	-6.90397	352	-24.3	351.853	-18.5828	351.853	6.46989	352	30.9	352	-57.8	352	-92.8	351.853	20.5162	351.922	13.8629	351.853	-20.7525	351.922	16.2917	351.853	-46.3465	351.853	-52.3825	351.853	43.4021
352.817	-7.39618	352.817	5.06509	352.817	-722.804	352.817	-13.6704	352.887	78.2297	352.817	5.87915	352.817	-16.6508	352.817	0.892945	353	-17.6	352.817	-13.5585	352.817	2.76216	353	33.2	353	-66.9	353	-101	352.817	44.6938	352.887	12.1798	352.817	-18.0492	352.887	14.3146	352.817	-52.5304	352.817	-71.6485	352.817	66.1213
353.781	-4.5744	353.781	-2.86838	353.781	-679.46	353.781	-21.1201	353.851	65.4016	353.781	8.75134	353.781	-10.1342	353.781	9.33653	354	-8.36	353.781	9.75056	353.781	-1.99321	354	32.1	354	-68.2	354	-102	353.781	80.465	353.851	10.5747	353.781	-29.7227	353.851	15.7545	353.781	-70.8715	353.781	-83.6581	353.781	73.5056
354.745	-2.12219	354.745	-10.5082	354.745	-645.408	354.745	-24.5606	354.815	58.6219	354.745	7.94406	354.745	-6.35678	354.745	10.1928	355	-3.87	354.745	30.6455	354.745	-5.30513	355	30.4	355	-59.3	355	-102	354.745	100.675	354.815	8.48914	354.745	-39.4759	354.815	16.978	354.745	-91.0642	354.745	-86.6618	354.745	72.0452
355.71	-1.16971	355.71	-16.7692	355.71	-628.061	355.71	-20.7112	355.779	57.9821	355.71	2.20581	355.71	-7.61353	355.71	-1.12808	356	-7.75	355.71	40.7514	355.71	-5.74111	356	29.5	356	-37.2	356	-104	355.71	93.1758	355.779	5.49817	355.71	-39.4027	355.779	16.2656	355.71	-108.126	355.71	-76.9946	355.71	64.4031
356.674	-0.786255	356.674	-21.0491	356.674	-615.719	356.674	-11.2496	356.744	62.6329	356.674	-6.72586	356.674	-12.5914	356.674	-20.9733	357	-17.8	356.674	42.6053	356.674	-3.94434	357	29.1	357	-5.21	357	-104	356.674	64.393	356.744	1.66516	356.674	-30.2935	356.744	13.7338	356.674	-120.032	356.674	-55.3352	356.674	59.3763
357.638	2.75873	357.638	-21.0419	357.638	-576.46	357.638	-5.42093	357.708	66.2321	357.638	-11.0534	357.638	-15.6725	357.638	-31.9569	358	-23.8	357.638	43.4686	357.638	-3.93677	358	27	358	15.9	358	-91.8	357.638	39.1665	357.708	-0.768677	357.638	-21.401	357.708	10.2419	357.638	-124.765	357.638	-38.9981	357.638	82.4208
358.602	18.9385	358.602	-8.31064	358.602	-498.345	358.602	-7.29001	358.672	70.611	358.602	-1.49628	358.602	-13.7828	358.602	-25.8824	359	-21.8	358.602	41.7973	358.602	-11.0033	359	18.8	359	12.5	359	-48.9	358.602	9.36282	358.672	-0.00415039	358.602	-16.4471	358.672	5.27768	358.602	-126.872	358.602	-29.0219	358.602	180.57
359.567	29.087	359.567	0.660767	359.567	-397.182	359.567	-8.75653	359.636	72.0314	359.567	3.75192	359.567	-12.8138	359.567	-18.3748	360	-19.4	359.567	41.6408	359.567	-14.4429	360	13.3	360	12	360	-8.76	359.567	-7.00508	359.636	0.502808	359.567	-6.70855	359.636	-0.234163	359.567	-114.706	359.567	-20.8728	359.567	265.355
360.531	25.0587	360.531	-0.699219	360.531	-275.056	360.531	-6.97885	360.601	68.6595	360.531	-3.36566	360.531	-16.7262	360.531	-11.6141	361	-18.3	360.531	35.994	360.531	-8.65709	361	13.3	361	16.6	361	20.6	360.531	-3.29257	360.601	-0.312256	360.531	11.5627	360.601	-7.73351	360.531	-81.0542	360.531	-31.4048	360.531	300.199
361.495	10.8497	361.495	-9.449	361.495	-150.646	361.495	-4.09634	361.565	61.3658	361.495	-18.822	361.495	-23.3943	361.495	-6.3512	361	-18.6	361.495	28.2107	361.495	2.21741	361	16.7	361	25.1	361	37.2	361.495	12.4667	361.565	-2.1095	361.495	32.2888	361.565	-15.9209	361.495	-36.6507	361.495	-54.9012	361.495	292.062
362.459	-3.71472	362.459	-18.0322	362.459	-40.996	362.459	-4.17197	362.529	52.4931	362.459	-32.7663	362.459	-27.4255	362.459	-2.77386	362	-19.5	362.459	28.9208	362.459	9.83064	362	20.1	362	37.5	362	43.8	362.459	28.3366	362.529	-3.84644	362.459	46.8369	362.529	-21.7367	362.459	2.6752	362.459	-68.5963	362.459	274.37
363.423	-10.2279	363.423	-18.9531	363.423	50.9831	363.423	-12.7004	363.493	42.9486	363.423	-36.5393	363.423	-21.6269	363.423	-1.5468	363	-20.1	363.423	51.5172	363.423	5.70481	363	20.8	363	59.4	363	39.3	363.423	41.3771	363.493	-4.49365	363.423	46.0988	363.493	-20.2827	363.423	29.0958	363.423	-42.2065	363.423	282.173
364.388	-8.62827	364.388	-12.2051	364.388	134.939	364.388	-28.9489	364.457	32.7673	364.388	-30.1201	364.388	-6.13776	364.388	-2.24485	364	-20	364.388	97.0613	364.388	-9.39973	364	19.3	364	91.7	364	26.8	364.388	53.7037	364.457	-4.06811	364.388	32.7353	364.457	-11.6588	364.388	45.8182	364.388	27.696	364.388	321.194
365.352	-8.96497	365.352	-10.4063	365.352	219.486	365.352	-36.1392	365.422	24.9205	365.352	-24.5416	365.352	1.22311	365.352	-0.20849	365	-20.6	365.352	141.666	365.352	-17.2524	365	19.1	365	114	365	30.5	365.352	54.4781	365.422	-4.22449	365.352	35.6665	365.422	-9.74314	365.352	57.6641	365.352	86.2963	365.352	354.497
366.316	-13.1676	366.316	-17.8444	366.316	305.078	366.316	-27.0758	366.386	22.8432	366.316	-19.8271	366.316	-5.5896	366.316	9.01302	366	-22.1	366.316	193.775	366.316	-12.0468	366	23.8	366	118	366	63.3	366.316	32.4983	366.386	-5.45752	366.316	66.6472	366.386	-20.1961	366.316	57.8825	366.316	134.033	366.316	386.114
367.28	-16.6115	367.28	-25.2943	367.28	417.718	367.28	-14.8992	367.35	19.9338	367.28	-15.1724	367.28	-14.0562	367.28	17.3041	367	-23.4	367.28	240.662	367.28	-4.27367	367	27.2	367	124	367	107	367.28	16.2862	367.35	-6.89514	367.28	108.535	367.35	-32.0849	367.28	68.5966	367.28	182.322	367.28	425.285
368.245	-16.9459	368.245	-27.2978	368.245	564.821	368.245	-8.59195	368.314	9.55568	368.245	-9.77972	368.245	-16.2767	368.245	17.5833	368	-24.7	368.245	268.478	368.245	-1.92763	368	23.7	368	143	368	144	368.245	23.1535	368.314	-7.81665	368.245	146.375	368.314	-36.501	368.245	97.9752	368.245	225.886	368.245	463.385
369.209	-14.1507	369.209	-23.5159	369.209	743.656	369.209	-9.14301	369.279	-10.5568	369.209	-3.55383	369.209	-11.6457	369.209	8.46336	369	-26.4	369.209	273.529	369.209	-6.13452	369	11.9	369	177	369	171	369.209	54.2912	369.279	-8.07312	369.209	177.604	369.279	-31.8588	369.209	144.892	369.209	259.434	369.209	494.089
370.173	-10.5709	370.173	-18.7745	370.173	885.869	370.173	-12.1562	370.243	-26.8248	370.173	-0.637024	370.173	-7.09128	370.173	-0.481696	370	-27.3	370.173	272.811	370.173	-10.2982	370	0.64	370	208	370	195	370.173	78.4278	370.243	-8.48181	370.173	204.609	370.243	-26.6032	370.173	193.307	370.173	289.14	370.173	515.837
371.137	-7.24643	371.137	-15.7747	371.137	936.82	371.137	-15.9499	371.207	-28.2716	371.137	-6.96518	371.137	-8.01202	371.137	-1.97345	371	-24.7	371.137	276.577	371.137	-9.35298	371	-4.89	371	231	371	224	371.137	70.1309	371.207	-9.88989	371.137	232.712	371.207	-27.9923	371.137	239.199	371.137	330.13	371.137	524.806
372.102	-4.00217	372.102	-14.0364	372.102	919.218	372.102	-19.9387	372.171	-17.6044	372.102	-19.6445	372.102	-12.8095	372.102	2.51936	372	-19.7	372.102	285.121	372.102	-4.28296	372	-5.01	372	245	372	255	372.102	38.1993	372.171	-12.0114	372.102	260.878	372.171	-34.0522	372.102	282.665	372.102	378.57	372.102	528.738
373.066	-0.354767	373.066	-11.7496	373.066	908.639	373.066	-21.9709	373.136	-6.18878	373.066	-26.8228	373.066	-15.1898	373.066	6.50222	373	-17.8	373.066	297.346	373.066	0.404582	373	-0.47	373	254	373	281	373.066	15.5757	373.136	-13.6013	373.066	281.068	373.136	-35.8679	373.066	318.961	373.066	406.697	373.066	551.14
374.03	4.53332	374.03	-7.43033	374.03	931.661	374.03	-20.59	374.1	2.25574	374.03	-23.2855	374.03	-12.4178	374.03	8.07151	374	-21.8	374.03	315.322	374.03	3.34374	374	10.9	374	257	374	297	374.03	15.881	374.1	-14.0906	374.03	290.47	374.1	-28.9628	374.03	347.802	374.03	398.904	374.03	608.793
374.994	9.4906	374.994	-2.79614	374.994	976.997	374.994	-17.2661	375.064	8.55497	374.994	-12.7153	374.994	-6.38187	374.994	7.77748	375	-29	374.994	335.497	374.994	5.00941	375	25.3	375	256	375	307	374.994	30.4682	375.064	-13.7956	374.994	290.63	375.064	-16.2506	374.994	368.028	374.994	370.622	374.994	684.716
375.959	10.9845	375.959	-2.9238	375.959	1004.93	375.959	-16.4329	376.028	15.7651	375.959	-6.01407	375.959	-2.75644	375.959	7.02724	376	-32.5	375.959	346.341	375.959	6.57103	376	31.3	376	257	376	314	375.959	32.7782	376.028	-13.8043	375.959	284.808	376.028	-7.78974	375.959	374.342	375.959	362.743	375.959	725.355
376.923	9.55716	376.923	-14.3936	376.923	1009.26	376.923	-22.4641	376.993	22.9339	376.923	-3.82016	376.923	-0.501282	376.923	6.47937	377	-30.2	376.923	340.293	376.923	10.1344	377	20.8	377	271	377	325	376.923	10.0814	376.993	-14.3468	376.923	267.663	376.993	-9.65503	376.923	362.074	376.923	407.548	376.923	712.682
377.887	4.95254	377.887	-23.2234	377.887	1012.04	377.887	-26.1137	377.957	31.7191	377.887	-3.96258	377.887	-1.0289	377.887	5.12037	378	-26.4	377.887	335.216	377.887	11.7796	378	11.6	378	278	378	330	377.887	-8.85196	377.957	-14.922	377.887	252.12	377.957	-9.30334	377.887	345.066	377.887	441.274	377.887	693.065
378.851	-7.36801	378.851	-23.6966	378.851	1013.45	378.851	-21.5971	378.921	41.8472	378.851	-8.50583	378.851	-8.44412	378.851	1.26568	379	-22	378.851	339.226	378.851	8.57385	379	11.9	379	264	379	320	378.851	-15.93	378.921	-15.1512	378.851	241.817	378.921	-2.4952	378.851	323.833	378.851	428.656	378.851	673.702
379.815	-24.0579	379.815	-17.8057	379.815	1004.71	379.815	-12.0649	379.885	53.9472	379.815	-15.6373	379.815	-20.0262	379.815	-4.33313	380	-17.7	379.815	346.966	379.815	1.66296	380	18.6	380	234	380	297	379.815	-13.2182	379.885	-15.2264	379.815	233.803	379.885	10.3049	379.815	296.633	379.815	377.702	379.815	649.887
380.78	-36.1863	380.78	-9.58609	380.78	983.384	380.78	-5.17847	380.849	69.6769	380.78	-20.3299	380.78	-28.5554	380.78	-8.99486	381	-13.8	380.78	347.733	380.78	-5.76273	381	23.6	381	206	381	262	380.78	-5.4574	380.849	-15.7161	380.78	224.043	380.849	27.567	380.78	263.139	380.78	316.749	380.78	620.774
381.744	-36.4555	381.744	-0.320129	381.744	964.783	381.744	-6.66403	381.814	91.0613	381.744	-18.2411	381.744	-28.3279	381.744	-9.79588	382	-10.1	381.744	335.193	381.744	-11.4677	382	21.2	382	195	382	217	381.744	10.4693	381.814	-17.1717	381.744	211.796	381.814	48.7798	381.744	224.302	381.744	269.524	381.744	594.309
382.708	-23.8022	382.708	10.8655	382.708	970.741	382.708	-16.3742	382.778	118.638	382.708	-8.4613	382.708	-18.4547	382.708	-5.92478	383	-5.89	382.708	312.546	382.708	-14.8749	383	11.8	383	204	383	165	382.708	40.0381	382.778	-19.7017	382.708	201	382.778	74.201	382.708	185.739	382.708	246.404	382.708	584.25
383.672	-15.1263	383.672	14.6476	383.672	926.67	383.672	-19.8894	383.742	142.603	383.672	-1.52655	383.672	-9.94559	383.672	-6.94477	384	-5.48	383.672	297.681	383.672	-16.0769	384	6.57	384	211	384	137	383.672	51.5306	383.742	-21.323	383.672	194.786	383.742	99.1943	383.672	168.376	383.672	230.639	383.672	570.256
384.637	-12.7618	384.637	-0.0239868	384.637	728.131	384.637	-10.7683	384.706	158.075	384.637	0.764893	384.637	-1.97293	384.637	-24.6062	385	-14.9	384.637	292.433	384.637	-13.2992	385	8.61	385	217	385	154	384.637	10.0606	384.706	-21.2881	384.637	197.976	384.706	123.859	384.637	193.152	384.637	207.481	384.637	524.132
385.601	-12.8311	385.601	-13.2621	385.601	552.458	385.601	-1.28049	385.671	174.024	385.601	1.2775	385.601	3.53909	385.601	-37.6526	386	-23.6	385.601	290.68	385.601	-10.2058	386	11.9	386	216	386	175	385.601	-23.3282	385.671	-20.9507	385.601	198.618	385.671	148.047	385.601	216.948	385.601	197.144	385.601	488.092
386.565	-16.2477	386.565	-18.2149	386.565	459.213	386.565	4.83359	386.635	195.889	386.565	-1.07727	386.565	3.93729	386.565	-35.8125	387	-28.6	386.565	290.982	386.565	-8.7186	387	13.8	387	199	387	179	386.565	-22.5396	386.635	-20.9588	386.565	185.226	386.635	172.503	386.565	214.43	386.565	209.203	386.565	469.76
387.529	-22.2235	387.529	-14.8551	387.529	443.727	387.529	6.92807	387.599	222.926	387.529	-5.61462	387.529	-0.205017	387.529	-20.3364	388	-29.6	387.529	291.401	387.529	-8.82481	388	14.3	388	168	388	166	387.529	8.98846	387.599	-21.2676	387.529	159.257	387.599	196.862	387.529	187.129	387.529	238.651	387.529	467.404
388.494	-27.0465	388.494	-7.77212	388.494	449.838	388.494	5.29102	388.563	247.7	388.494	-8.87528	388.494	-4.75647	388.494	-3.02701	388	-27.6	388.494	286.27	388.494	-9.02205	388	15.1	388	139	388	151	388.494	40.8292	388.563	-21.1686	388.494	134.956	388.563	219.066	388.494	159.692	388.494	261.642	388.494	471.457
389.458	-26.238	389.458	1.44684	389.458	424.284	389.458	-2.79758	389.527	259.501	389.458	-6.34979	389.458	-5.37167	389.458	6.77665	389	-21.2	389.458	266.075	389.458	-7.47008	389	17.9	389	130	389	146	389.458	43.7477	389.527	-19.6063	389.458	126.757	389.527	237.653	389.458	159.304	389.458	253.31	389.458	477.951
390.422	-19.6765	390.422	12.9698	390.422	376.849	390.422	-16.8472	390.492	258.603	390.422	2.09729	390.422	-1.88086	390.422	9.44124	390	-10.3	390.422	232.951	390.422	-3.9548	390	23	390	142	390	156	390.422	20.4821	390.492	-16.6222	390.422	136.2	390.492	252.568	390.422	188.196	390.422	218.87	390.422	492.803
391.386	-14.4601	391.386	20.0478	391.386	388.532	391.386	-23.2376	391.456	268.371	391.386	8.89066	391.386	0.444977	391.386	8.53841	391	-2.53	391.386	214.368	391.386	-0.940154	391	29.7	391	153	391	166	391.386	6.2283	391.456	-14.488	391.386	151.24	391.456	263.476	391.386	214.672	391.386	201.545	391.386	518.935
392.351	-13.7548	392.351	18.8846	392.351	498.135	392.351	-15.4032	392.42	304.352	392.351	12.7507	392.351	-1.55563	392.351	-0.288974	392	-0.939	392.351	215.71	392.351	0.42371	392	39.7	392	154	392	173	392.351	-1.91531	392.42	-14.1634	392.351	170.479	392.42	270.257	392.351	227.144	392.351	196.349	392.351	543.313
393.315	-14.943	393.315	12.6372	393.315	596.1	393.315	-3.79694	393.384	343.719	393.315	12.3723	393.315	-4.96036	393.315	-10.633	393	-3.82	393.315	222.645	393.315	-0.103734	393	48.1	393	147	393	169	393.315	-5.0404	393.384	-14.4636	393.315	182.204	393.384	272.431	393.315	220.771	393.315	192.274	393.315	550.862
394.279	-13.5279	394.279	6.60596	394.279	585.736	394.279	-0.262939	394.349	359.536	394.279	7.65832	394.279	-4.74737	394.279	-13.548	394	-7.99	394.279	224.874	394.279	-1.57307	394	50.6	394	141	394	158	394.279	5.25207	394.349	-13.8513	394.279	180.553	394.349	269.979	394.279	203.007	394.279	194.247	394.279	549.841
395.243	-6.71295	395.243	1.17413	395.243	417.587	395.243	-9.15329	395.313	341.69	395.243	-3.62347	395.243	3.08758	395.243	-3.87822	395	-14.8	395.243	226.065	395.243	-3.92661	395	44.6	395	138	395	141	395.243	48.4889	395.313	-11.657	395.243	162.303	395.313	260.162	395.243	173.58	395.243	217.653	395.243	552.244
396.207	-0.974457	396.207	-3.33743	396.207	262.263	396.207	-17.6706	396.277	316.101	396.207	-14.1106	396.207	8.82812	396.207	5.6394	396	-19.3	396.207	223.103	396.207	-6.16075	396	38.4	396	136	396	124	396.207	80.3409	396.277	-9.60724	396.207	144.03	396.277	250.158	396.207	145.808	396.207	239.534	396.207	551.008
397.172	-0.645508	397.172	-6.86289	397.172	238.314	397.172	-16.8126	397.241	298.506	397.172	-19.3338	397.172	5.20178	397.172	7.43756	397	-14.7	397.172	212.198	397.172	-7.82648	397	37.5	397	137	397	111	397.172	64.3607	397.241	-8.50745	397.172	136.757	397.241	245.386	397.172	129.091	397.172	249.08	397.172	537.53
398.136	-4.29556	398.136	-9.1174	398.136	318.398	398.136	-9.04288	398.206	285.41	398.136	-20.0901	398.136	-5.18674	398.136	3.4159	398	-4.2	398.136	196.667	398.136	-8.7171	398	40.5	398	141	398	103	398.136	15.6915	398.206	-8.3045	398.136	139.07	398.206	244.099	398.136	123.088	398.136	251.167	398.136	521.261
399.1	-8.17969	399.1	-9.59503	399.1	400.187	399.1	-3.14404	399.17	263.947	399.1	-19.4258	399.1	-15.0498	399.1	-1.34966	399	-0.0163	399.1	182.767	399.1	-8.67492	399	42.2	399	147	399	105	399.1	-21.3402	399.17	-9.01422	399.1	142.652	399.17	240.507	399.1	119.674	399.1	250.949	399.1	522.118
400.064	-11.1526	400.064	-8.17248	400.064	426.468	400.064	-4.41052	400.134	225.283	400.064	-19.193	400.064	-21.8331	400.064	-5.24287	400	-10.3	400.064	170.244	400.064	-7.89355	400	39.2	400	155	400	116	400.064	-26.4161	400.134	-10.98	400.064	141.134	400.134	231.569	400.064	109.464	400.064	244.419	400.064	546.369
401.029	-13.2474	401.029	-5.17255	401.029	396.105	401.029	-11.9097	401.098	172.142	401.029	-19.3003	401.029	-25.4939	401.029	-8.25446	401	-32.9	401.029	158.995	401.029	-6.5458	401	32	401	163	401	134	401.029	-4.15308	401.098	-13.9326	401.029	134.159	401.098	217.762	401.029	93.1855	401.029	229.839	401.029	586.721
401.993	-12.9716	401.993	-1.95132	401.993	355.161	401.993	-14.2409	402.062	133.466	401.993	-16.868	401.993	-23.6304	401.993	-8.3251	402	-43.7	401.993	159.846	401.993	-4.52896	402	26.2	402	164	402	141	401.993	13.5293	402.062	-14.9781	401.993	130.674	402.062	203.905	401.993	98.5294	401.993	220.497	401.993	610.113
402.957	-7.99737	402.957	2.10626	402.957	268.338	402.957	-5.1723	403.027	113.378	402.957	-10.3079	402.957	-7.64545	402.957	-1.38329	403	-34.1	402.957	186.666	402.957	0.361836	403	19.9	403	148	403	123	402.957	27.8096	403.027	-12.412	402.957	135.885	403.027	182.708	402.957	155.388	402.957	225.599	402.957	612.085
403.921	-3.47369	403.921	5.47879	403.921	197.385	403.921	2.12668	403.991	101.512	403.921	-3.38437	403.921	4.63046	403.921	3.92806	404	-22.9	403.921	208.916	403.921	3.45946	404	16.4	404	132	404	109	403.921	34.826	403.991	-9.84815	403.921	137.294	403.991	168.35	403.921	199.38	403.921	221.907	403.921	597.72
404.885	-1.15778	404.885	8.74957	404.885	170.368	404.885	1.76086	404.955	99.2171	404.885	3.6994	404.885	4.08237	404.885	3.26971	405	-14.3	404.885	214.506	404.885	2.54291	405	19.2	405	122	405	113	404.885	30.0905	404.955	-8.62653	404.885	128.078	404.955	171.782	404.885	204.696	404.885	196.842	404.885	561.131
405.85	-0.646301	405.85	11.2679	405.85	183.828	405.85	-4.34146	405.92	103.169	405.85	10.4207	405.85	-5.86172	405.85	-1.66885	406	-8.9	405.85	207.229	405.85	-1.51212	406	26.4	406	117	406	132	405.85	17.4869	405.92	-10.7499	405.85	111.957	405.92	187.429	405.85	179.192	405.85	157.889	405.85	511.546
406.814	-0.613007	406.814	11.3247	406.814	219.367	406.814	-10.3128	406.884	106.048	406.814	15.6808	406.814	-15.0718	406.814	-5.97616	407	-6.94	406.814	198.586	406.814	-6.25036	407	33.2	407	117	407	148	406.814	6.07645	406.884	-12.946	406.814	98.577	406.884	200.031	406.814	146.798	406.814	123.596	406.814	468.632
407.778	-0.20816	407.778	5.56323	407.778	269.176	407.778	-11.1589	407.848	101.432	407.778	18.7389	407.778	-13.0237	407.778	-4.35939	408	-10.2	407.778	201.452	407.778	-10.0685	408	34.6	408	121	408	150	407.778	6.27985	407.848	-14.5546	407.778	99.8705	407.848	194.03	407.778	126.683	407.778	111.174	407.778	452.368
408.743	0.660126	408.743	-6.39798	408.743	337.789	408.743	-6.53861	408.812	89.0046	408.743	19.7101	408.743	1.22794	408.743	3.74498	409	-18.9	408.743	217.699	408.743	-12.8651	409	30.7	409	132	409	138	408.743	19.9766	408.812	-15.5819	408.743	117.848	408.812	168.271	408.743	120.748	408.743	123.573	408.743	466.833
409.707	2.78711	409.707	-11.3299	409.707	409.271	409.707	-1.63434	409.776	76.5882	409.707	18.891	409.707	6.68683	409.707	7.2369	410	-23	409.707	219.934	409.707	-13.9709	410	29.2	410	140	410	128	409.707	24.316	409.776	-15.7865	409.707	122.772	409.776	152.627	409.707	115.288	409.707	139.059	409.707	479.512
410.671	7.96628	410.671	-2.47357	410.671	483.433	410.671	6.00348	410.741	62.3015	410.671	14.2848	410.671	-5.61435	410.671	1.58298	411	-18.5	410.671	195.736	410.671	-12.3673	411	31.8	411	145	411	120	410.671	4.08859	410.741	-14.0444	410.671	98.4132	410.741	155.095	410.671	104.32	410.671	153.363	410.671	479.466
411.635	12.4368	411.635	7.25406	411.635	549.75	411.635	11.1462	411.705	49.9289	411.635	9.27319	411.635	-19.2616	411.635	-5.13045	412	-12.8	411.635	165.828	411.635	-10.1921	412	35.3	412	145	412	112	411.635	-14.3037	411.705	-12.5279	411.635	73.1161	411.705	160.851	411.635	96.2028	411.635	169.66	411.635	480.671
412.599	12.8129	412.599	8.85803	412.599	603.221	412.599	8.1919	412.669	42.3023	412.599	5.30609	412.599	-25.1149	412.599	-9.23973	413	-11.2	412.599	144.154	412.599	-9.65084	413	37.4	413	140	413	100	412.599	-11.2696	412.669	-12.6318	412.599	64.4284	412.669	161.164	412.599	95.3178	412.599	194.244	412.599	491.27
413.564	8.45447	413.564	1.11362	413.564	644.259	413.564	-4.1218	413.633	39.8648	413.564	2.41443	413.564	-22.3779	413.564	-10.6478	414	-14.1	413.564	132.602	413.564	-11.1676	414	37.5	414	129	414	84.3	413.564	16.5065	413.633	-14.5255	413.564	74.5356	413.633	155.267	413.564	102.355	413.564	229.395	413.564	512.723
414.528	5.86401	414.528	-5.66266	414.528	671.753	414.528	-12.4347	414.598	37.782	414.528	1.66113	414.528	-14.6356	414.528	-7.50293	415	-16	414.528	117.566	414.528	-10.2397	415	39.6	415	117	415	68.2	414.528	40.7638	414.598	-16.6802	414.528	88.9342	414.598	148.408	414.528	114.567	414.528	253.191	414.528	537.836
415.492	12.2195	415.492	-3.52002	415.492	685.642	415.492	-2.57709	415.562	33.3297	415.492	5.49054	415.492	0.854706	415.492	7.27628	415	-11.6	415.492	78.7545	415.492	0.477567	415	49.1	415	107	415	50.4	415.492	33.8038	415.562	-18.4888	415.492	99.8964	415.562	142.342	415.492	138.349	415.492	237.311	415.492	562.781
416.456	24.1971	416.456	5.05472	416.456	678.351	416.456	19.2993	416.526	26.8289	416.456	12.1998	416.456	20.4142	416.456	28.6828	416	-2.95	416.456	25.5491	416.456	16.7735	416	63	416	97.3	416	31.6	416.456	4.68665	416.526	-19.8551	416.456	106.499	416.526	137.661	416.456	165.405	416.456	191.751	416.456	583.012
417.421	30.2757	417.421	12.6407	417.421	631.598	417.421	32.1058	417.49	18.8461	417.421	16.4202	417.421	31.0608	417.421	38.8263	417	4.24	417.421	-5.70976	417.421	23.4253	417	69.9	417	87.9	417	17.5	417.421	-10.1869	417.49	-20.3145	417.421	107.783	417.49	137.617	417.421	169.104	417.421	158.438	417.421	591.6
418.385	25.7938	418.385	17.997	418.385	531.629	418.385	28.2026	418.454	8.66724	418.385	16.4998	418.385	27.1702	418.385	29.8506	418	9.29	418.385	0.487442	418.385	13.4169	418	65.6	418	77.9	418	11.3	418.385	5.04175	418.454	-19.4769	418.385	102.785	418.454	145.346	418.385	136.839	418.385	153.52	418.385	586.656
419.349	14.7954	419.349	20.1157	419.349	399.919	419.349	13.1137	419.419	-1.95463	419.349	13.2795	419.349	14.0243	419.349	9.27148	419	10.9	419.349	30.2432	419.349	-6.16224	419	53.8	419	68.2	419	9.71	419.349	35.7706	419.419	-17.9442	419.349	93.3205	419.419	155.74	419.349	82.1887	419.349	165.012	419.349	569.743
420.313	7.75504	420.313	16.0835	420.313	297.017	420.313	0.822235	420.383	-8.56945	420.313	8.87176	420.313	5.17987	420.313	-3.54714	420	5.71	420.313	49.532	420.313	-16.8905	420	44.3	420	61.5	420	6.43	420.313	45.582	420.383	-17.1926	420.313	85.1962	420.383	155.972	420.313	41.5722	420.313	165.344	420.313	548.182
421.277	10.1293	421.277	-3.82239	421.277	235.928	421.277	-11.7608	421.347	-9.58897	421.277	-1.47971	421.277	4.89572	421.277	-5.19066	421	-16.1	421.277	53.2099	421.277	-11.391	421	38.6	421	62.8	421	3.36	421.277	21.8651	421.347	-17.1987	421.277	81.3837	421.347	133.415	421.277	20.3698	421.277	168.312	421.277	540.356
422.242	11.3027	422.242	-16.5576	422.242	234.711	422.242	-17.2951	422.311	-9.14989	422.242	-6.06238	422.242	4.95108	422.242	-2.82878	422	-31.8	422.242	63.8548	422.242	-5.3485	422	34.7	422	69.4	422	9.24	422.242	8.22229	422.311	-17.8386	422.242	86.2602	422.311	116.498	422.242	21.1024	422.242	174.65	422.242	544.618
423.206	5.63135	423.206	-12.2536	423.206	298.166	423.206	-9.81726	423.276	-7.17879	423.206	1.12213	423.206	1.70465	423.206	3.76223	423	-35.1	423.206	87.8416	423.206	-3.23549	423	31.6	423	79.8	423	26	423.206	15.7878	423.276	-13.7026	423.206	104.396	423.276	113.697	423.206	50.5016	423.206	165.201	423.206	542.906
424.17	-3.53949	424.17	1.96295	424.17	400.202	424.17	4.96884	424.24	-4.44049	424.17	15.0567	424.17	-3.17456	424.17	12.3824	424	-29.4	424.17	117.803	424.17	-3.773	424	29.1	424	91.4	424	47.2	424.17	34.1738	424.24	-10.6838	424.17	126.572	424.24	120.556	424.17	94.0452	424.17	147.293	424.17	536.902
425.134	-9.74027	425.134	14.176	425.134	511.036	425.134	17.6969	425.204	-1.93345	425.134	27.914	425.134	-6.13126	425.134	19.9629	425	-20	425.134	142.938	425.134	-4.09234	425	27.4	425	102	425	64.8	425.134	48.5702	425.204	-21.5299	425.134	138.876	425.204	130.588	425.134	131.168	425.134	141.955	425.134	538.719
426.099	-8.38086	426.099	17.3363	426.099	621.319	426.099	22.7908	426.168	0.000914574	426.099	35.7754	426.099	-4.43225	426.099	25.0789	426	-7.98	426.099	157.073	426.099	-2.06531	426	26.8	426	110	426	74.7	426.099	51.5295	426.168	-58.0346	426.099	132.427	426.168	141.42	426.099	150.963	426.099	168.277	426.099	560.362
427.063	-0.601623	427.063	12.6934	427.063	732.408	427.063	21.3129	427.133	1.13843	427.063	38.7135	427.063	1.17181	427.063	27.7898	427	5.29	427.063	162.455	427.063	1.83371	427	27.4	427	117	427	78.8	427.063	45.0278	427.133	-112.114	427.063	111.066	427.133	151.84	427.063	156.509	427.063	221.479	427.063	601.431
428.027	4.05981	428.027	8.07544	428.027	820.839	428.027	20.105	428.097	0.323599	428.027	35.6965	428.027	4.08914	428.027	27.2184	428	9.4	428.027	169.956	428.027	2.84957	428	27.2	428	123	428	81.7	428.027	33.7535	428.097	-132.399	428.027	94.9997	428.097	154.248	428.027	159.538	428.027	248.232	428.027	637.105
428.991	2.94528	428.991	1.8508	428.991	888.178	428.991	20.7477	429.061	-0.402949	428.991	20.4713	428.991	2.88339	428.991	20.4579	429	-3.58	428.991	191	428.991	-1.96154	429	25	429	134	429	87.5	428.991	12.0724	429.061	-90.8549	428.991	87.916	429.061	145.309	428.991	168.38	428.991	241.256	428.991	692.533
429.956	2.85467	429.956	-1.12317	429.956	964.803	429.956	20.7398	430.025	-6.11856	429.956	7.89496	429.956	1.57632	429.956	14.9648	430	-15.4	429.956	206.373	429.956	-5.08413	430	24.9	430	142	430	95.1	429.956	1.28381	430.025	-48.7087	429.956	89.3679	430.025	131.735	429.956	175.242	429.956	232.632	429.956	733.298
430.92	7.52328	430.92	2.20367	430.92	1041.83	430.92	17.5201	430.99	-21.5811	430.92	3.03033	430.92	0.257568	430.92	13.7684	431	-19.9	430.92	204.251	430.92	-2.96665	431	28	431	136	431	103	430.92	7.90362	430.99	-26.4743	430.92	100.618	430.99	111.896	430.92	168.569	430.92	221.334	430.92	720.942
431.884	15.299	431.884	10.0976	431.884	1114.17	431.884	11.8387	431.954	-43.8357	431.884	4.78403	431.884	-0.797028	431.884	15.7546	432	-18.2	431.884	185.985	431.884	2.94744	432	34	432	120	432	109	431.884	27.2291	431.954	-20.9672	431.884	116.969	431.954	88.7206	431.884	149.41	431.884	206.274	431.884	664.267
432.848	20.0813	432.848	16.2248	432.848	1179.83	432.848	7.21982	432.918	-63.538	432.848	8.87201	432.848	-0.179749	432.848	16.8812	433	-14.1	432.848	161.01	432.848	7.33091	433	40.8	433	103	433	103	432.848	44.7148	432.918	-20.2602	432.848	124.07	432.918	71.0518	432.848	127.944	432.848	191.124	432.848	610.628
433.812	14.9116	433.812	16.0339	433.812	1252.82	433.812	6.58188	433.882	-76.7021	433.812	14.9173	433.812	4.45306	433.812	11.8424	434	-8.58	433.812	126.216	433.812	4.91171	434	48.7	434	91.6	434	68	433.812	52.2737	433.882	-19.6703	433.812	107.543	433.882	67.177	433.812	108.371	433.812	180.369	433.812	585.079
434.777	4.53952	434.777	11.6669	434.777	1317.88	434.777	8.34253	434.846	-83.7607	434.777	21.5566	434.777	11.2438	434.777	4.51701	435	-2.26	434.777	88.7841	434.777	-1.00003	435	56.7	435	83.2	435	18.6	434.777	52.3945	434.846	-19.2586	434.777	76.51	434.846	71.4409	434.777	90.583	434.777	170.965	434.777	581.172
435.741	0.964233	435.741	7.57153	435.741	1332.7	435.741	8.39499	435.811	-84.6036	435.741	24.7098	435.741	15.4099	435.741	5.42107	436	3.89	435.741	67.6266	435.741	-1.65504	436	62.8	436	72.5	436	-8.08	435.741	49.6176	435.811	-19.2289	435.741	51.1482	435.811	71.2252	435.741	74.3659	435.741	153.308	435.741	587.141
436.705	7.09372	436.705	3.85703	436.705	1281.98	436.705	5.58282	436.775	-77.9778	436.705	22.729	436.705	15.6643	436.705	17.8078	437	10.4	436.705	67.8467	436.705	5.43941	437	66.5	437	57.6	437	-2.87	436.705	43.0662	436.775	-19.6804	436.705	33.3071	436.775	63.7015	436.705	59.2699	436.705	122.486	436.705	603.645
437.67	16.0048	437.67	1.46112	437.67	1199.42	437.67	2.56204	437.739	-68.8318	437.67	20.1583	437.67	14.9395	437.67	32.9158	438	14.6	437.67	75.2822	437.67	13.7382	438	68.3	438	42.4	438	11.2	437.67	35.5483	437.739	-20.2687	437.67	21.4997	437.739	56.3307	437.67	44.0846	437.67	89.1787	437.67	618.228
438.634	19.378	438.634	2.09287	438.634	1130.89	438.634	3.09992	438.703	-63.0771	438.634	23.5144	438.634	17.4101	438.634	40.2081	439	11.9	438.634	72.8573	438.634	14.9635	439	69	439	32	439	6.1	438.634	31.5033	438.703	-20.5937	438.634	15.9397	438.703	57.625	438.634	28.0535	438.634	68.4391	438.634	617.731
439.598	14.6718	439.598	8.29742	439.598	1103.67	439.598	10.3984	439.668	-63.6911	439.598	39.031	439.598	26.8988	439.598	36.5823	440	-3.89	439.598	52.2008	439.598	4.71504	440	68.7	440	27.9	440	-32	439.598	32.6911	439.668	-20.4741	439.598	22.4304	439.668	69.9126	439.598	9.15577	439.598	65.8851	439.598	597.695
440.562	10.3681	440.562	12.4909	440.562	1046.67	440.562	14.8401	440.632	-59.7286	440.562	47.7208	440.562	31.9202	440.562	32.4248	441	-12.8	440.562	41.8203	440.562	-2.747	441	67.2	441	27	441	-57	440.562	36.6535	440.632	-20.5718	440.562	25.4094	440.632	84.3178	440.562	-2.38261	440.562	69.9132	440.562	581.164
441.526	6.92892	441.526	11.1083	441.526	905.94	441.526	12.0838	441.596	-47.4497	441.526	42.337	441.526	27.9688	441.526	27.2718	442	-6.02	441.526	49.8813	441.526	-4.09322	442	62.8	442	28.9	442	-61.2	441.526	46.2659	441.596	-21.6975	441.526	18.1533	441.596	100.356	441.526	-8.92733	441.526	81.4109	441.526	558.993
442.491	4.07599	442.491	7.96036	442.491	734.867	442.491	6.81998	442.56	-31.0911	442.491	30.6793	442.491	19.7824	442.491	22.2427	442	5.71	442.491	65.1408	442.491	-3.03898	442	57.2	442	31.8	442	-54.3	442.491	53.8464	442.56	-22.7561	442.491	5.688	442.56	117.947	442.491	-10.7025	442.491	91.0532	442.491	536.501
443.455	1.54126	443.455	7.70142	443.455	592.644	443.455	4.64243	443.525	-12.1215	443.455	21.187	443.455	11.9445	443.455	19.2759	443	10.4	443.455	77.1568	443.455	-3.34757	443	52.7	443	35	443	-43.3	443.455	50.5394	443.525	-22.3467	443.455	-6.54051	443.525	140.128	443.455	-4.0622	443.455	89.2169	443.455	525.352
444.419	-0.707062	444.419	12.1785	444.419	503.287	444.419	7.74383	444.489	9.16678	444.419	17.0159	444.419	6.09589	444.419	19.2814	444	3.73	444.419	82.7519	444.419	-6.28339	444	50.2	444	39	444	-29.9	444.419	33.4746	444.489	-20.0123	444.419	-16.1614	444.489	168.041	444.419	13.5957	444.419	73.3987	444.419	532.143
445.383	-2.25882	445.383	19.0482	445.383	458.563	445.383	13.5016	445.453	26.5223	445.383	15.8783	445.383	2.45813	445.383	20.3499	445	-9.19	445.383	83.9992	445.383	-10.8062	445	48.6	445	42.8	445	-16.1	445.383	10.5632	445.453	-16.8654	445.383	-22.0298	445.453	193.394	445.383	36.4709	445.383	53.1074	445.383	548.747
446.348	-2.40393	446.348	22.855	446.348	441.928	446.348	16.0958	446.417	25.8262	446.348	12.1739	446.348	1.77228	446.348	17.7331	446	-17.7	446.348	84.3319	446.348	-15.2369	446	45.6	446	43.7	446	-7.66	446.348	-0.679871	446.417	-15.1138	446.348	-20.956	446.417	198.437	446.348	51.4106	446.348	47.7839	446.348	555.461
447.312	-1.2211	447.312	21.3572	447.312	470.294	447.312	14.106	447.382	-4.38943	447.312	2.44354	447.312	5.65146	447.312	8.37672	447	-20.9	447.312	83.8277	447.312	-20.9748	447	39.1	447	39.2	447	-6.15	447.312	9.66382	447.382	-15.5177	447.312	-5.99215	447.382	172.067	447.312	58.7408	447.312	66.243	447.312	550.787
448.276	2.1564	448.276	21.7942	448.276	512.891	448.276	12.2391	448.346	-29.8191	448.276	-2.40326	448.276	9.91666	448.276	1.89998	448	-20.8	448.276	85.8276	448.276	-23.2451	448	35.5	448	39.3	448	-2.81	448.276	16.8586	448.346	-15.8137	448.276	6.01419	448.346	147.284	448.276	63.2357	448.276	92.3023	448.276	551.406
449.24	11.2022	449.24	30.0262	449.24	559.83	449.24	11.2843	449.31	-40.5394	449.24	4.46402	449.24	15.6425	449.24	1.40524	449	-17.3	449.24	88.369	449.24	-17.4815	449	38	449	48.8	449	1.56	449.24	12.0805	449.31	-15.3778	449.24	3.84525	449.31	133.361	449.24	57.7847	449.24	125.771	449.24	547.559
450.204	21.2143	450.204	39.5813	450.204	600.756	450.204	10.6512	450.274	-44.7496	450.204	15.8012	450.204	20.2748	450.204	4.12143	450	-11.7	450.204	91.2803	450.204	-9.13504	450	43.2	450	60.8	450	5.69	450.204	-1.41968	450.274	-14.6856	450.204	-4.77315	450.274	123.04	450.204	47.1301	450.204	155.337	450.204	543.25
451.169	26.0948	451.169	41.9651	451.169	630.899	451.169	9.87094	451.238	-51.2714	451.169	22.2386	451.169	20.4371	451.169	6.77555	451	-5.2	451.169	97.1317	451.169	-5.25143	451	46.6	451	67.6	451	10.2	451.169	-13.2214	451.238	-14.334	451.169	-7.74727	451.238	108.043	451.169	40.4223	451.169	170.07	451.169	550.733
452.133	20.3584	452.133	28.6382	452.133	654.86	452.133	9.6369	452.203	-63.9277	452.133	15.4087	452.133	9.63617	452.133	8.23317	452	4.8	452.133	114.137	452.133	-12.4372	452	45.2	452	64	452	17.9	452.133	-17.9122	452.203	-15.1613	452.133	5.31987	452.203	81.6493	452.133	42.422	452.133	156.993	452.133	597.793
453.097	10.6835	453.097	10.2327	453.097	673.023	453.097	8.95056	453.167	-79.48	453.097	5.33246	453.097	-2.83514	453.097	9.33983	453	14.1	453.097	130.547	453.097	-22.6046	453	42.5	453	56.9	453	26.8	453.097	-17.8268	453.167	-15.8433	453.097	24.4009	453.167	52.8125	453.097	52.053	453.097	137.401	453.097	651.279
454.061	5.20383	454.061	-0.509216	454.061	679.063	454.061	5.83557	454.131	-95.0933	454.061	6.04193	454.061	-3.59534	454.061	11.9928	454	16.4	454.061	128.844	454.061	-24.8043	454	43.4	454	55.9	454	34.3	454.061	-15.3809	454.131	-14.3175	454.061	37.8231	454.131	32.6544	454.061	72.0415	454.061	140.575	454.061	663.656
455.026	4.03857	455.026	-3.45053	455.026	674.296	455.026	0.249817	455.095	-110.803	455.026	17.9024	455.026	7.72803	455.026	16.3526	455	11.8	455.026	108.927	455.026	-18.7791	455	48	455	61.4	455	41	455.026	-10.0685	455.095	-10.5534	455.026	45.9564	455.095	21.2172	455.026	103.474	455.026	168.124	455.026	635.128
455.99	3.96982	455.99	-2.93613	455.99	679.682	455.99	-4.87393	456.06	-124.66	455.99	29.6526	455.99	19.172	455.99	18.584	456	5.69	455.99	86.6716	455.99	-12.3261	456	51.9	456	66	456	46.4	455.99	-3.72595	456.06	-6.97684	455.99	50.5445	456.06	12.3913	455.99	130.786	455.99	195.534	455.99	603.129
456.954	2.73407	456.954	-1.62921	456.954	710.293	456.954	-7.94589	457.024	-136.11	456.954	33.4668	456.954	22.0252	456.954	14.7852	457	1.43	456.954	70.6895	456.954	-10.8846	457	51	457	62.6	457	48.2	456.954	1.13696	457.024	-5.03384	456.954	51.2735	457.024	2.11235	456.954	141.033	456.954	201.872	456.954	587.489
457.918	-0.0106812	457.918	0.439423	457.918	768.985	457.918	-8.91882	457.988	-144.942	457.918	27.9699	457.918	14.5678	457.918	3.44689	458	-0.886	457.918	60.8544	457.918	-15.3885	458	44	458	48.7	458	44.8	457.918	3.32288	457.988	-4.83539	457.918	46.855	457.988	-9.6477	457.918	130.303	457.918	181.067	457.918	587.559
458.883	-2.12711	458.883	2.95709	458.883	787.319	458.883	-7.92316	458.952	-148.207	458.883	22.7726	458.883	10.6822	458.883	-2.01382	459	-2.43	458.883	55.0823	458.883	-19.3124	459	41.4	459	41.1	459	42.8	458.883	4.8338	458.952	-4.62048	458.883	40.4627	458.952	-15.6288	458.883	118.583	458.883	169.244	458.883	593.093
459.847	-2.19513	459.847	8.66092	459.847	741.098	459.847	-2.57489	459.916	-147.389	459.847	15.7406	459.847	15.8216	459.847	4.36756	460	-3.19	459.847	65.5733	459.847	-24.046	460	48.3	460	43.5	460	45.2	459.847	12.071	459.916	-4.78531	459.847	30.0467	459.916	-13.942	459.847	108.663	459.847	182.375	459.847	620.246
460.811	-2.155	460.811	13.3732	460.811	698.908	460.811	3.40912	460.881	-140.26	460.811	11.251	460.811	20.7486	460.811	12.2738	461	-2.61	460.811	74.8068	460.811	-26.5981	461	55.9	461	52.1	461	51.9	460.811	19.4372	460.881	-4.61581	460.811	23.9202	460.881	-8.43976	460.811	103.052	460.811	203.163	460.811	655.145
461.775	-4.20795	461.775	13.3488	461.775	696.006	461.775	7.51831	461.845	-119.378	461.775	13.9797	461.775	19.0441	461.775	16.0156	462	-0.426	461.775	67.0561	461.775	-23.8722	462	58.7	462	67.1	462	61.9	461.775	21.4985	461.845	-3.72592	461.775	25.869	461.845	2.56055	461.775	101.338	461.775	219.917	461.775	685.818
462.74	-8.24274	462.74	8.68921	462.74	727.701	462.74	9.48907	462.809	-88.1885	462.74	22.951	462.74	10.501	462.74	14.7811	463	3.14	462.74	42.145	462.74	-16.5561	463	56.3	463	85.8	463	73.4	462.74	16.6263	462.809	-2.11653	462.74	34.7828	462.809	16.9981	462.74	101.366	462.74	227.878	462.74	707.176
463.704	-11.549	463.704	3.35178	463.704	767.936	463.704	10.8666	463.774	-61.3947	463.704	31.2734	463.704	-0.00537109	463.704	10.553	464	7.64	463.704	15.6432	463.704	-9.22911	464	52.6	464	102	464	84.7	463.704	7.81732	463.774	0.00927734	463.704	47.3873	463.774	27.5584	463.704	101.633	463.704	228.21	463.704	722.392
464.668	-10.4899	464.668	2.90091	464.668	796.893	464.668	14.4053	464.738	-58.3353	464.668	30.4442	464.668	-8.36914	464.668	3.87196	465	15	464.668	3.41348	464.668	-6.61514	465	52.8	465	105	465	94.8	464.668	-3.30158	464.738	2.85385	464.668	62.8124	464.738	23.0958	464.668	100.585	464.668	221.826	464.668	739.935
465.632	-4.21063	465.632	8.78513	465.632	816.607	465.632	21.1014	465.702	-84.1955	465.632	18.7535	465.632	-14.8964	465.632	-6.26759	466	26.8	465.632	6.49412	465.632	-9.15021	466	58.4	466	92.2	466	104	465.632	-17.8449	465.702	6.67964	465.632	82.4891	465.702	-0.0388298	465.632	97.7485	465.632	208.081	465.632	763.384
466.596	1.07355	466.596	9.51681	466.596	834.326	466.596	23.3112	466.666	-92.8915	466.596	10.784	466.596	-16.0806	466.596	-10.7811	467	29.4	466.596	21.533	466.596	-12.943	467	58.9	467	94.3	467	116	466.596	-20.232	466.666	9.08907	466.596	98.7743	466.666	-9.15356	466.596	104.644	466.596	203.721	466.596	778.321
467.561	6.22794	467.561	-2.45322	467.561	879.295	467.561	16.7623	467.63	-68.9368	467.561	9.991	467.561	-5.51211	467.561	-4.20621	468	13.2	467.561	62.5736	467.561	-20.8305	468	47.7	468	130	468	134	467.561	8.84753	467.63	8.79456	467.561	104.323	467.63	8.50436	467.561	132.362	467.561	216.182	467.561	782.679
468.525	9.6337	468.525	-14.3827	468.525	919.261	468.525	8.68048	468.595	-39.4876	468.525	12.27	468.525	6.59012	468.525	5.47358	469	-6.16	468.525	109.005	468.525	-26.4276	469	36	469	174	469	158	468.525	41.9188	468.595	3.80382	468.525	115.674	468.595	30.5166	468.525	169.395	468.525	244.665	468.525	791.619
469.489	9.1019	469.489	-15.5435	469.489	897.983	469.489	4.48978	469.559	-21.2993	469.489	14.2815	469.489	10.7134	469.489	11.4903	469	-16.5	469.489	140.496	469.489	-24.916	469	33.3	469	200	469	184	469.489	51.9511	469.559	-0.265045	469.489	146.074	469.559	41.8456	469.489	202.847	469.489	286.367	469.489	810.432
470.453	2.89624	470.453	-1.94705	470.453	769.502	470.453	5.24881	470.523	-15.8392	470.453	16.0051	470.453	3.03213	470.453	12.4671	470	-15.7	470.453	149.907	470.453	-13.2345	470	42.8	470	202	470	214	470.453	28.8849	470.523	-3.31676	470.453	203.27	470.523	40.3654	470.453	230.532	470.453	348.069	470.453	841.54
471.418	-2.80475	471.418	12.6082	471.418	695.765	471.418	7.63135	471.487	-18.6548	471.418	16.5948	471.418	-3.48102	471.418	12.2327	471	-10.5	471.418	159.817	471.418	-2.62218	471	53.2	471	202	471	243	471.418	4.88904	471.487	-5.54192	471.418	257.686	471.487	36.0189	471.418	255.774	471.418	398.12	471.418	870.788
472.382	-4.216	472.382	20.3348	472.382	827.099	472.382	10.5841	472.452	-33.5259	472.382	14.062	472.382	1.90195	472.382	13.3556	472	-2.29	472.382	178.634	472.382	-0.777422	472	59.1	472	207	472	267	472.382	-2.00238	472.452	-6.10062	472.382	285.664	472.452	32.1582	472.382	274.821	472.382	399.274	472.382	883.099
473.346	-2.13824	473.346	22.9613	473.346	1099.19	473.346	13.9198	473.416	-54.9673	473.346	10.018	473.346	14.8677	473.346	15.2247	473	7.51	473.346	208.929	473.346	-5.06477	473	61.2	473	223	473	290	473.346	6.17499	473.416	-5.87575	473.346	298.101	473.416	29.6677	473.346	294.385	473.346	375.495	473.346	890.429
474.31	1.43362	474.31	24.844	474.31	1329.62	474.31	16.9542	474.38	-70.8571	474.31	9.17825	474.31	23.2254	474.31	15.5834	474	14.8	474.31	256.335	474.31	-8.56859	474	60.5	474	256	474	321	474.31	24.56	474.38	-7.33681	474.31	321.026	474.38	30.4541	474.31	327.72	474.31	384.846	474.31	918.336
475.275	6.03085	475.275	27.5043	475.275	1441.27	475.275	19.3671	475.344	-78.3915	475.275	13.9699	475.275	21.6675	475.275	13.0629	475	17.9	475.275	322.791	475.275	-8.60156	475	56.7	475	311	475	360	475.275	53.2284	475.344	-11.5666	475.275	362.397	475.344	34.898	475.275	376.898	475.275	446.591	475.275	973.749
476.239	10.8825	476.239	30.2651	476.239	1464.79	476.239	21.0161	476.308	-76.3961	476.239	21.8146	476.239	13.1495	476.239	8.82065	476	17.5	476.239	405.488	476.239	-6.64913	476	51.1	476	386	476	412	476.239	84.9743	476.308	-17.1448	476.239	420.412	476.308	43.376	476.239	442.897	476.239	552.712	476.239	1051.05
477.203	13.689	477.203	31.1981	477.203	1515.06	477.203	21.7664	477.273	-62.0797	477.203	24.3611	477.203	7.98294	477.203	7.15009	477	15.9	477.203	496.865	477.203	-7.34971	477	49.2	477	475	477	487	477.203	98.363	477.273	-20.7801	477.203	491.411	477.273	56.7193	477.203	532.801	477.203	682.214	477.203	1139.32
478.167	12.3423	478.167	30.6023	478.167	1582.71	478.167	21.6075	478.237	-6.54766	478.167	15.917	478.167	8.62289	478.167	13.1728	478	11.3	478.167	588.035	478.167	-15.8881	478	58.7	478	575	478	581	478.167	69.3745	478.237	-20.0662	478.167	567.802	478.237	88.2272	478.167	643.89	478.167	854.167	478.167	1216.71
479.132	10.7401	479.132	27.2597	479.132	1675.57	479.132	20.0743	479.201	28.3891	479.132	7.64175	479.132	9.81238	479.132	15.8698	479	7.15	479.132	695.507	479.132	-21.9023	479	63.1	479	693	479	703	479.132	43.7585	479.201	-20.0671	479.132	663.549	479.201	109.393	479.132	779.143	479.132	1022.64	479.132	1320.94
480.096	9.40781	480.096	18.4129	480.096	1799.62	480.096	15.4406	480.165	22.9047	480.096	-0.833038	480.096	12.7726	480.096	11.0732	480	3.34	480.096	832.039	480.096	-22.2057	480	56.9	480	847	480	880	480.096	29.9351	480.165	-21.5164	480.096	792.028	480.165	108.064	480.096	958.724	480.096	1179.64	480.096	1487.93
481.06	8.58426	481.06	7.50754	481.06	1965.42	481.06	10.0587	481.13	-2.2273	481.06	-7.43863	481.06	15.9586	481.06	2.77228	481	0.718	481.06	988.663	481.06	-18.8804	481	45	481	1020	481	1090	481.06	27.0665	481.13	-23.8251	481.06	943.521	481.13	97.6275	481.06	1165.96	481.06	1338.15	481.06	1691.87
482.024	8.36649	482.024	-0.452484	482.024	2178.39	482.024	7.37958	482.094	-21.3335	482.024	-9.00275	482.024	16.635	482.024	-2.96658	482	0.544	482.024	1150.47	482.024	-15.3355	482	34.7	482	1190	482	1280	482.024	31.9242	482.094	-26.2799	482.024	1102.56	482.094	95.2757	482.024	1374.12	482.024	1515.58	482.024	1887.16
482.988	8.82855	482.988	-2.51367	482.988	2440.09	482.988	10.1419	483.058	-21.8445	482.988	-1.32767	482.988	11.5882	482.988	-1.77205	483	4.74	482.988	1320.44	482.988	-13.2598	483	29.1	483	1350	483	1450	482.988	45.7656	483.058	-28.5918	482.988	1274.81	483.058	110.872	482.988	1584.71	482.988	1743.12	482.988	2051
483.953	9.80298	483.953	-0.0209045	483.953	2749.38	483.953	16.4005	484.022	-9.30151	483.953	11.3805	483.953	3.62628	483.953	3.6599	484	11.2	483.953	1485.75	483.953	-12.4311	484	28	484	1500	484	1590	483.953	63.77	484.022	-30.7677	483.953	1443.14	484.022	137.271	483.953	1779.57	483.953	1986.28	483.953	2186.86
484.917	10.9439	484.917	4.09503	484.917	3128.23	484.917	21.1827	484.987	4.54069	484.917	16.7088	484.917	0.734161	484.917	5.76761	485	13.8	484.917	1616.07	484.917	-12.5339	485	32.4	485	1600	485	1700	484.917	72.2866	484.987	-32.8413	484.917	1562.25	484.987	157.734	484.917	1908.12	484.917	2151.63	484.917	2311.89
485.881	12.1557	485.881	10.3196	485.881	3608.03	485.881	24.1997	485.951	19.1977	485.881	11.798	485.881	4.00278	485.881	3.20322	486	11.4	485.881	1713.52	485.881	-14.1486	486	44.3	486	1670	486	1790	485.881	67.2251	485.951	-34.8383	485.881	1627.87	485.951	169.357	485.881	1961.39	485.881	2226.35	485.881	2433.91
486.845	12.921	486.845	15.8623	486.845	4027.38	486.845	25.5942	486.915	36.6368	486.845	6.98752	486.845	8.30035	486.845	0.27479	487	7.9	486.845	1759.23	486.845	-15.9153	487	54.2	487	1680	487	1840	486.845	56.3407	486.915	-36.6337	486.845	1645.79	486.915	184.351	486.845	1958.86	486.845	2238.74	486.845	2495.5
487.81	13.2492	487.81	19.7516	487.81	4293.65	487.81	24.7954	487.879	58.9204	487.81	10.8421	487.81	11.3612	487.81	-0.55879	488	4.71	487.81	1729.02	487.81	-16.8511	488	54.9	488	1640	488	1800	487.81	45.6077	487.879	-37.8377	487.81	1608.91	487.879	210.186	487.81	1901.78	487.81	2202.22	487.81	2442.97
488.774	13.421	488.774	22.2791	488.774	4426.66	488.774	22.3051	488.844	85.1501	488.774	22.928	488.774	13.473	488.774	0.947838	489	2.27	488.774	1630.69	488.774	-16.7057	489	47.2	489	1550	489	1690	488.774	37.5685	488.844	-38.6949	488.774	1523.86	488.844	244.892	488.774	1798.18	488.774	2125.67	488.774	2292.28
489.738	13.0869	489.738	22.0395	489.738	4483.01	489.738	21.6197	489.808	111.547	489.738	30.8136	489.738	13.8928	489.738	5.03931	490	4.06	489.738	1523.84	489.738	-15.6223	490	42.4	490	1440	490	1580	489.738	31.9197	489.808	-40.2809	489.738	1434.35	489.808	280.337	489.738	1690.38	489.738	2023.91	489.738	2158.63
490.702	10.0222	490.702	14.9345	490.702	4435.9	490.702	24.8636	490.772	131.568	490.702	29.3826	490.702	10.0768	490.702	15.1283	491	16.4	490.702	1392.84	490.702	-12.1366	491	43.9	491	1300	491	1440	490.702	25.8422	490.772	-43.6037	490.702	1323.63	490.772	314.82	490.702	1571.57	490.702	1856.44	490.702	2049.61
491.666	7.60834	491.666	7.22583	491.666	4326.19	491.666	28.8251	491.736	155.902	491.666	25.18	491.666	5.86404	491.666	25.5234	492	29.3	491.666	1268.05	491.666	-8.82963	492	47	492	1160	492	1320	491.666	22.1643	491.736	-47.0882	491.666	1221.9	491.736	350.225	491.666	1454.6	491.666	1685.87	491.666	1961.59
492.631	10.0272	492.631	4.29843	492.631	4153.14	492.631	31.6488	492.7	184.99	492.631	23.336	492.631	3.93994	492.631	31.5492	493	34.1	492.631	1173.78	492.631	-8.50955	493	48	493	1060	493	1230	492.631	21.5553	492.7	-49.5985	492.631	1157.3	492.7	382.394	492.631	1344.4	492.631	1561.48	492.631	1895.82
493.595	16.8592	493.595	6.26651	493.595	3918.37	493.595	32.6249	493.665	222.279	493.595	24.0894	493.595	4.46811	493.595	32.5288	494	29.8	493.595	1110.16	493.595	-11.3964	494	46.2	494	996	494	1180	493.595	22.5176	493.665	-51.1205	493.595	1128.58	493.665	413.868	493.595	1240.08	493.595	1483.01	493.595	1844.52
494.559	22.9582	494.559	9.75195	494.559	3675.8	494.559	30.716	494.629	282.348	494.559	25.0478	494.559	6.78583	494.559	30.257	495	21.3	494.559	1064.93	494.559	-15.1063	495	43	495	952	495	1150	494.559	25.1139	494.629	-52.1152	494.559	1113.17	494.629	457.457	494.559	1147.03	494.559	1425.24	494.559	1791.22
495.524	22.1897	495.524	12.0096	495.524	3517.37	495.524	24.4691	495.593	378.963	495.524	24.3128	495.524	11.6084	495.524	26.6397	496	12.8	495.524	1031.85	495.524	-16.4662	496	40.3	496	909	496	1140	495.524	37.7855	495.593	-52.9208	495.524	1091.95	495.593	524.735	495.524	1081.51	495.524	1371.68	495.524	1724.67
496.488	12.0446	496.488	13.9957	496.488	3512.37	496.488	12.679	496.557	515.173	496.488	22.5558	496.488	21.5594	496.488	21.6566	496	4.17	496.488	1020.54	496.488	-14.0095	496	38.5	496	872	496	1150	496.488	75.7574	496.557	-53.4857	496.488	1068.63	496.557	617.639	496.488	1062.42	496.488	1333.89	496.488	1648.01
497.452	5.811	497.452	13.7288	497.452	3451.59	497.452	2.99326	497.522	670.225	497.452	19.184	497.452	27.1932	497.452	17.8256	497	-0.838	497.452	1009.59	497.452	-12.1034	497	37.8	497	848	497	1160	497.452	91.3765	497.522	-54.1546	497.452	1049.59	497.522	722.992	497.452	1038.31	497.452	1308.8	497.452	1605.76
498.416	7.07599	498.416	6.15625	498.416	3241.32	498.416	-6.18729	498.486	866.807	498.416	10.5205	498.416	24.2655	498.416	15.7985	498	1.01	498.416	1009.99	498.416	-11.7275	498	38.2	498	860	498	1180	498.416	50.1453	498.486	-54.9532	498.416	1049.28	498.486	853.642	498.416	1002.01	498.416	1319.04	498.416	1643.04
499.38	9.79462	499.38	-0.659821	499.38	3021.29	499.38	-12.3323	499.45	1065.05	499.38	2.31491	499.38	19.3215	499.38	14.2186	499	4.22	499.38	1000.12	499.38	-11.5637	499	39.5	499	867	499	1170	499.38	5.93671	499.45	-55.8502	499.38	1040.34	499.45	987.14	499.38	960.515	499.38	1320.58	499.38	1678.16
500.345	10.2915	500.345	-1.37799	500.345	2871.93	500.345	-13.2911	500.414	1256.12	500.345	-1.99124	500.345	15.451	500.345	11.9334	500	5.31	500.345	962.601	500.345	-10.8028	500	42.7	500	843	500	1140	500.345	-8.74475	500.414	-56.7471	500.345	1002.9	500.414	1122.61	500.345	916.981	500.345	1279.18	500.345	1654.95
501.309	7.75104	501.309	5.69724	501.309	2817.91	501.309	-8.17023	501.379	1437.32	501.309	-1.43939	501.309	13.1618	501.309	8.62474	501	3.41	501.309	892.752	501.309	-9.06819	501	48.5	501	781	501	1060	501.309	15.5672	501.379	-57.6551	501.309	932.233	501.379	1258.27	501.309	874.147	501.309	1186.1	501.309	1560.29
502.273	4.77231	502.273	13.3301	502.273	2762.06	502.273	-1.35019	502.343	1592.51	502.273	0.389252	502.273	11.8014	502.273	5.68084	502	1.58	502.273	810.207	502.273	-8.25148	502	52	502	704	502	968	502.273	41.4508	502.343	-58.8857	502.273	845.901	502.343	1371.18	502.273	817.438	502.273	1076.01	502.273	1440.4
503.237	2.86713	503.237	16.5925	503.237	2642.71	503.237	5.49713	503.307	1726.32	503.237	2.07681	503.237	10.9228	503.237	4.86676	503	2.75	503.237	725.532	503.237	-10.7346	503	47.7	503	628	503	855	503.237	44.0339	503.307	-61.0241	503.237	750.541	503.307	1445.04	503.237	729.683	503.237	974.101	503.237	1321.39
504.202	2.19873	504.202	16.6199	504.202	2479.15	504.202	12.0776	504.271	1826.48	504.202	3.47922	504.202	10.8659	504.202	5.62886	504	6.13	504.202	641.187	504.202	-15.125	504	38.3	504	553	504	732	504.202	29.6913	504.271	-63.6945	504.202	651.108	504.271	1483.48	504.202	622.378	504.202	880.777	504.202	1209.28
505.166	3.01294	505.166	16.254	505.166	2304.5	505.166	17.065	505.236	1853.72	505.166	3.52814	505.166	12.6957	505.166	5.52739	505	8.9	505.166	558.974	505.166	-17.2159	505	32.2	505	475	505	616	505.166	11.1938	505.236	-65.868	505.166	557.124	505.236	1497.73	505.166	522.663	505.166	781.176	505.166	1106.46
506.13	5.51166	506.13	16.0641	506.13	2118.01	506.13	20.012	506.2	1794.85	506.13	1.63684	506.13	17.1967	506.13	3.4425	506	10.1	506.13	477.051	506.13	-15.3685	506	32.3	506	389	506	509	506.13	-11.4497	506.2	-67.362	506.13	469.487	506.2	1491.26	506.13	435.771	506.13	661.895	506.13	1006.75
507.094	9.03067	507.094	16.1621	507.094	1931.35	507.094	20.8307	507.164	1671.92	507.094	-1.71759	507.094	22.7157	507.094	0.31067	507	10	507.094	398.965	507.094	-11.3172	507	36.5	507	302	507	413	507.094	-32.3676	507.164	-68.1973	507.094	389.664	507.164	1458.78	507.094	362.469	507.094	541.661	507.094	920.236
508.058	11.7958	508.058	16.6877	508.058	1767.53	508.058	19.1165	508.128	1518.41	508.058	-5.517	508.058	24.9996	508.058	-1.69534	508	8.64	508.058	332.311	508.058	-9.49772	508	39	508	233	508	332	508.058	-38.1237	508.128	-68.3927	508.058	320.027	508.128	1391.07	508.058	302.883	508.058	464.223	508.058	868.749
509.023	10.1129	509.023	17.0948	509.023	1568.21	509.023	7.13464	509.092	1239.9	509.023	-14.5989	509.023	19.0479	509.023	-3.82188	509	1.39	509.023	268.376	509.023	-13.4228	509	35.5	509	181	509	255	509.023	-20.1576	509.092	-66.0662	509.023	251.045	509.092	1204.32	509.023	251.475	509.023	468.941	509.023	882.174
509.987	11.088	509.987	17.6899	509.987	1426.57	509.987	0.566864	510.057	1049.75	509.987	-19.3705	509.987	14.5703	509.987	-4.18873	510	-2.59	509.987	219.981	509.987	-16.5094	510	34.6	510	143	510	198	509.987	-2.5686	510.057	-65.4648	509.987	196.723	510.057	1087.15	509.987	210.062	509.987	456.18	509.987	876.58
510.951	19.8163	510.951	19.7066	510.951	1411.29	510.951	6.58112	511.021	1006.78	510.951	-16.3424	510.951	12.8153	510.951	-0.766909	511	1.32	510.951	200.094	510.951	-17.8083	511	38.7	511	124	511	174	510.951	20.6687	511.021	-68.2524	510.951	163.25	511.021	1083.37	510.951	182.89	510.951	392.739	510.951	822.248
511.915	30.4885	511.915	21.6327	511.915	1445.39	511.915	17.5246	511.985	1032.9	511.915	-9.05173	511.915	13.0585	511.915	4.07242	512	8.11	511.915	193.958	511.915	-17.9346	512	45.5	512	118	512	167	511.915	40.1112	511.985	-72.1799	511.915	144.548	511.985	1135.52	511.915	165.285	511.915	312.585	511.915	750.085
512.88	35.4139	512.88	21.4481	512.88	1429.62	512.88	23.2061	512.949	1053.01	512.88	-1.63794	512.88	14.9551	512.88	7.3823	513	11	512.88	184.096	512.88	-17.5462	513	52.8	513	115	513	162	512.88	43.335	512.949	-74.966	512.88	134.587	512.949	1190.3	512.88	153.432	512.88	266.217	512.88	706.28
513.844	29.4329	513.844	17.3506	513.844	1290.81	513.844	16.8893	513.914	1039.15	513.844	4.37024	513.844	19.508	513.844	7.33696	514	4.85	513.844	161.002	513.844	-17.0029	514	60.7	514	111	514	148	513.844	18.0931	513.914	-75.6646	513.844	130.795	513.914	1228.95	513.844	144.765	513.844	287.582	513.844	719.502
514.808	17.5111	514.808	11.5651	514.808	1104.37	514.808	4.91913	514.878	1005.36	514.808	8.82864	514.808	24.0927	514.808	5.44998	515	-4.87	514.808	130.246	514.808	-16.156	515	67	515	107	515	131	514.808	-19.4676	514.878	-75.1858	514.808	132.857	514.878	1254.89	514.808	140.488	514.808	341.539	514.808	762.332
515.772	9.09644	515.772	8.79138	515.772	1034.58	515.772	0.572296	515.842	976.465	515.772	10.8196	515.772	22.8424	515.772	4.8461	516	-5.98	515.772	100.599	515.772	-14.2029	516	66	516	105	516	125	515.772	-35.0777	515.842	-74.8289	515.772	143.331	515.842	1281.8	515.772	146.097	515.772	355.796	515.772	782.222
516.737	4.42566	516.737	9.49435	516.737	1101.19	516.737	5.23001	516.806	955.658	516.737	9.65134	516.737	14.7338	516.737	5.73737	517	3.55	516.737	70.1597	516.737	-10.7672	517	56	517	106	517	129	516.737	-25.389	516.806	-74.5548	516.737	164.226	516.806	1316.61	516.737	163.317	516.737	321.457	516.737	774.804
517.701	2.04514	517.701	10.6864	517.701	1179.57	517.701	10.6203	517.77	920.917	517.701	9.26776	517.701	5.37961	517.701	6.64143	518	11.3	517.701	48.2555	517.701	-8.41023	518	47.1	518	109	518	137	517.701	-12.2004	517.77	-74.6831	517.701	181.284	517.77	1310.73	517.701	178.298	517.701	284.856	517.701	758.241
518.665	2.46405	518.665	10.9521	518.665	1224.82	518.665	13.3061	518.735	856.662	518.665	13.8318	518.665	-3.5994	518.665	7.48864	519	9.76	518.665	40.1579	518.665	-8.87008	519	45.2	519	114	519	143	518.665	-3.20648	518.735	-75.484	518.665	187.827	518.735	1228.98	518.665	184.976	518.665	271.376	518.665	742.017
519.629	5.36154	519.629	10.5702	519.629	1238.7	519.629	13.3849	519.699	772.979	519.629	22.1791	519.629	-11.6221	519.629	8.12399	520	0.0953	519.629	47.2734	519.629	-11.7037	520	50	520	123	520	151	519.629	2.35083	519.699	-76.7856	519.629	185.231	519.699	1093.65	519.629	185.435	519.629	281.652	519.629	729.049
520.593	6.84738	520.593	11.4351	520.593	1236.43	520.593	12.569	520.663	699.043	520.593	23.8774	520.593	-15.464	520.593	7.2266	521	-5	520.593	68.2894	520.593	-12.9212	521	53.7	521	131	521	168	520.593	8.24127	520.663	-78.0178	520.593	184.964	520.663	972.55	520.593	192.736	520.593	300.18	520.593	729.051
521.558	5.54431	521.558	16.7949	521.558	1181.95	521.558	7.04813	521.627	665.763	521.558	9.4863	521.558	-13.4563	521.558	2.35908	522	-1.26	521.558	118.069	521.558	-11.6008	522	57.8	522	126	522	206	521.558	10.0697	521.627	-79.6304	521.558	179.722	521.627	890.25	521.558	207.512	521.558	330.35	521.558	735.606
522.522	3.28925	522.522	20.2801	522.522	1119.65	522.522	3.20532	522.592	615.456	522.522	-4.87424	522.522	-8.94913	522.522	-2.69923	523	3.5	522.522	165.784	522.522	-9.8018	523	59	523	125	523	238	522.522	10.952	522.592	-80.7438	522.522	178.63	522.592	802.52	522.522	222.156	522.522	354.945	522.522	747.483
523.486	0.380524	523.486	16.3008	523.486	1093.03	523.486	7.89014	523.556	496.187	523.486	-8.69754	523.486	-1.50857	523.486	-5.4156	523	4.85	523.486	194.403	523.486	-7.81152	523	53.8	523	145	523	245	523.486	17.892	523.556	-80.5979	523.486	195.505	523.556	670.226	523.486	237.456	523.486	367.925	523.486	778.758
[truncated: 3,087 more rows]

## Sheet: Figure 6 and Supp Figure 4
99.2933	0	99.2933	0	99.2933	0	99.2933	0	99.2933	0	99.2933	0	D-arginine		99.2933	0	99.2933	0	99.2933	0	99.2933	0	99.2933	0	99.2933	0	L-arginine	99.2235	0	99.2235	0	99.2235	0	99.2235	0	99.2235	0	99.2235	0	D-asparagine	99.2933	0	99.2933	0	99.2933	0	99.2933	0	99.2933	0
[truncated: 3,527 more rows]
[truncated: 185 more columns]

[truncated: 11 more sheets: Figure 7, Figure 8, Supplementary Figure 5, Supplementary Figure 6, Supplementary Figure 10, Supplementary Figure 11, Supplementary Figure 13, Supplementary Figure 14, Supplementary Figure 19, Supplementary Figure 23, Supplementary Figure 25]
